# Supplementary material for: Carboxy-Methylation of the Catalytic Subunit of Protein Phosphatase 2A (PP2Ac) Integrates Methionine Availability with Methionine Addicted Cancer Cell Proliferation
Source: Biomolecules. 2025 Aug 22;15(9):1210. doi: 10.3390/biom15091210 (PMC12467028; doi:10.3390/biom15091210)
Supplement: Supplementary file 1 [file biomolecules-15-01210-s001.zip]

Archive with 3 entries (3 files):
- Suppl. Figures.pdf
- Table S1.xlsx
- Uncropped blots_updated.pdf
