# Supplementary material for: Carboxy-Methylation of the Catalytic Subunit of Protein Phosphatase 2A (PP2Ac) Integrates Methionine Availability with Methionine Addicted Cancer Cell Proliferation
Source: Biomolecules. 2025 Aug 22;15(9):1210. doi: 10.3390/biom15091210 (PMC12467028; doi:10.3390/biom15091210)
Supplement: Supplementary file 1 [file biomolecules-15-01210-s001.zip › Table S1.xlsx]

## Sheet: Glossary
Global protein methylation profiling in MB468 cells after 3 hours growth in -Met/+Hcy media
Table S1: WCL data
Table S2: Methyl Proteome Data
	glossary
	For whole Cell lysate data:											For Methyl Proteomics Data
	Protein	unirpot ID of protein										SCX_Fraction	elution fraction of peptide in SCX enrichment
	N.Pept	Number of peptides quantified per protein										Sequence	Sequnce of peptide(w/o modifications)
	Q.Pept	Number of Qualified Peptides for protein qunatification based on Diffacto algorithm										Modifications	Modifications of the peptide
	S.N	Signal over noise ratio										Master.Protein.Descriptions	Master.Protein.Descriptions
	P.PECA.	P value based on PECA method ( consider it as P.value)										Theo..MH...Da.	Theoretical mass of modified peptide
	Hcy	Average abundances for -Met+Hcy Samples (Log2 Transfmored)										Met1	Abundance value forMethylated Peptide of Replicate 1 of MB468 cells in + Met Media
	Met	Average abundances for +Met Samples(Log2 Transfmored)										Met2	Abundance value for Methylated Peptide of Replicate 2 of MB468 cells in + Met Media
	Rep_Met1	Abundance value for Protein of Replicate 1 of MB468 cells in + Met Media										Met3	Abundance value for Methylated Peptide of Replicate 3 of MB468 cells in + Met Media
	Rep_Met2	Abundance value for Protein of Replicate 2 of MB468 cells in + Met Media										Hcy1	Abundance value for Methylated Peptide of Replicate 1 of MB468 cells in - Met+Hcy Media
	Rep_Met3	Abundance value for Protein of Replicate 3 of MB468 cells in + Met Media										Hcy2	Abundance value for Methylated Peptide of Replicate 2 of MB468 cells in - Met+Hcy Media
	Rep_Hcy1	Abundance value for Protein of Replicate 1 of MB468 cells in - Met+Hcy Media										Hcy3	Abundance value for Methylated Peptide of Replicate 3 of MB468 cells in - Met+Hcy Media
	Rep_Hcy2	Abundance value for Protein of Replicate 2 of MB468 cells in - Met+Hcy Media										canonical_master_protein	unirpot ID of protein
	Rep_Hcy3	Abundance value for Protein of Replicate 3 of MB468 cells in - Met+Hcy Media										PDptm_Met1	Methylation sites on the peptide based on Proteome discoverer identification for rep1 of +Met
	Protein_name	Protein_name										PDptm_Met2	Methylation sites on the peptide based on Proteome discoverer identification for rep2 of +Met
	gene_name	gene_name										PDptm_Met3	Methylation sites on the peptide based on Proteome discoverer identification for rep3 of +Met
	Log2FC	Log2 of Fold change between +Hcy samples and +Met samples as control										PDptm_Hcy1	Methylation sites on the peptide based on Proteome discoverer identification for rep1 of -Met+Hcy
	q.value	BH q value based on PECA Pvalues										PDptm_Hcy2	Methylation sites on the peptide based on Proteome discoverer identification for rep2 of -Met+Hcy
												PDptm_Hcy3	Methylation sites on the peptide based on Proteome discoverer identification for rep3 of -Met+Hcy
												Proteome_Met1	Abundance value for Protein of Replicate 1 of MB468 cells in + Met Media
												Proteome_Met2	Abundance value for Protein of Replicate 2 of MB468 cells in + Met Media
												Proteome_Met3	Abundance value for Protein of Replicate 3 of MB468 cells in + Met Media
												Proteome_Hcy1	Abundance value for Protein of Replicate 1 of MB468 cells in - Met+Hcy Media
												Proteome_Hcy2	Abundance value for Protein of Replicate 2 of MB468 cells in - Met+Hcy Media
												Proteome_Hcy3	Abundance value for Protein of Replicate 3 of MB468 cells in - Met+Hcy Media
												Delta_PTM	Fold change for Methylated peptide Hcy sample vs Met samples
												Delta_WCL	Fold change for Master protein of peptide Hcy sample vs Met samples
												DiffOfDiff	combined normalized Methylated peptide normalzied by master protein change based on MSstats method
												Combined_p	P.value combined PTM level with master Protein level
												Combined_q	q.value combined PTM level with master Protein level

## Sheet: WCL data
Protein	N.Pept	Q.Pept	S.N	P.PECA.	Hcy	Met	Rep_Met1	Rep_Met2	Rep_Met3	Rep_Hcy1	Rep_Hcy2	Rep_Hcy3	Protein_name	gene_name	Log2FC	q.value
A0A0B4J2D5;P0DPI2	16	10	-0.526671	0.455303	-0.131999	0.131999	0.244264	0.315217	-0.163485	-0.0279706	0.029867	-0.397892	NA	NA	-0.263997	0.973615
A0AV96	4	3	5.25765	0.174336	0.0895918	-0.0895918	0.291576	-0.140412	-0.41994	0.0362668	0.460416	-0.227907	RNA-binding protein 47	RBM47	0.179184	0.973615
A0AVT1	13	9	5.01115	0.0169988	0.206327	-0.206327	0.148818	-0.384906	-0.382894	0.175182	0.137334	0.306466	Ubiquitin-like modifier-activating enzyme 6	UBA6	0.412655	0.551894
A0FGR8-6	10	5	1.1074	0.703839	-0.0775834	0.0775834	0.302184	-0.164739	0.0953053	0.15929	-0.0854256	-0.306615	Isoform 6 of Extended synaptotagmin-2	ESYT2	-0.155167	0.973615
A0MZ66	4	3	-6.77621	0.494126	0.140096	-0.140096	-0.390887	0.403212	-0.432613	0.290633	-0.104982	0.234637	Shootin-1	SHTN1	0.280192	0.973615
A1X283	5	3	-1.6858	0.291173	-0.133805	0.133805	0.45431	0.136416	-0.189311	-0.0444248	-0.221551	-0.135438	SH3 and PX domain-containing protein 2B	SH3PXD2B	-0.267609	0.973615
A3KMH1	5	2	-5.85937	0.3294	-0.246411	0.246411	0.915108	-0.685313	0.509437	-0.845373	0.66515	-0.55901	von Willebrand factor A domain-containing protein 8	VWA8	-0.492822	0.973615
A5YKK6	11	7	-2.33849	0.866248	-0.0463392	0.0463392	0.270215	-0.0887201	-0.0424777	0.0117514	-0.122273	-0.0284964	CCR4-NOT transcription complex subunit 1	CNOT1	-0.0926784	0.974423
A6NDB9	2	2	#NAME?	0.686616	0.0991422	-0.0991422	-0.259651	0.269977	-0.307753	0.401477	-0.0127879	-0.0912629	Paralemmin-3	PALM3	0.198284	0.973615
A6NDG6	2	2	-6.8459	0.577789	-0.0261805	0.0261805	-0.0951309	0.0844566	0.0892157	-0.0508787	0.0725558	-0.100219	Glycerol-3-phosphate phosphatase	PGP	-0.0523609	0.973615
A6NHL2	2	2	14.8928	0.904934	-0.0416588	0.0416588	0.238268	0.196106	-0.309398	0.0051603	0.436573	-0.56671	Tubulin alpha chain-like 3	TUBAL3	-0.0833175	0.980812
A6NHR9	12	4	-3.16609	0.482887	-0.0404853	0.0404853	0.612679	-0.210967	-0.280256	0.00425432	0.16896	-0.29467	Structural maintenance of chromosomes flexible hinge domain-containing protein 1	SMCHD1	-0.0809706	0.973615
A6ZKI3	2	2	3.15769	0.857636	-0.00931013	0.00931013	0.677253	-0.327582	-0.321741	0.304727	-0.00216313	-0.330494	Retrotransposon Gag-like protein 8C	RTL8C	-0.0186203	0.973622
A7E2V4	2	2	#NAME?	0.676328	0.136869	-0.136869	-0.0348541	-0.0315435	-0.344211	0.636132	-0.520555	0.295031	Zinc finger SWIM domain-containing protein 8	ZSWIM8	0.273739	0.973615
A8MWD9;P62308	2	2	0.496363	0.143044	0.184401	-0.184401	0.0249404	-0.392562	-0.185583	0.472533	0.244476	-0.163805	NA	NA	0.368803	0.973615
A8MXV4	5	4	1.06344	0.824736	0.0392067	-0.0392067	0.184747	-0.46331	0.160943	0.0911337	-0.25166	0.278147	Acyl-coenzyme A diphosphatase NUDT19	NUDT19	0.0784134	0.973615
E9PAV3;Q13765	6	2	-5.07455	0.907275	0.0795462	-0.0795462	-1.64921	0.697893	0.712677	-0.286078	-0.253808	0.778524	NA	NA	0.159092	0.980812
E9PRG8	2	2	#NAME?	0.269624	0.659482	-0.659482	-0.964855	-1.25577	0.242176	0.268847	0.56403	1.14557	Uncharacterized protein C11orf98	C11orf98	1.31896	0.973615
G2XKQ0;P63165	2	2	#NAME?	0.659408	-0.0345731	0.0345731	0.215715	-0.0295469	-0.0824489	0.0416007	-0.112973	-0.0323468	NA	NA	-0.0691462	0.973615
O00115	4	3	-5.87329	0.586773	0.00740572	-0.00740572	0.409547	-0.126226	-0.305538	-0.0950644	0.255127	-0.137845	Deoxyribonuclease-2-alpha	DNASE2	0.0148114	0.973615
O00116	9	6	-0.375588	0.0687022	0.404833	-0.404833	0.100266	-0.54992	-0.764845	0.501839	0.60707	0.105589	Alkyldihydroxyacetonephosphate synthase, peroxisomal	AGPS	0.809665	0.834386
O00139-2	7	5	-3.82526	0.184085	-0.104327	0.104327	0.367431	0.065511	-0.119962	0.0203743	0.0132758	-0.34663	Isoform 2 of Kinesin-like protein KIF2A	KIF2A	-0.208654	0.973615
O00148	6	5	-5.09613	0.664776	-0.0728636	0.0728636	0.144368	-0.483459	0.557682	-0.558047	0.458392	-0.118936	ATP-dependent RNA helicase DDX39A	DDX39A	-0.145727	0.973615
O00151	7	3	-1.32983	0.682775	-0.0709106	0.0709106	0.176164	0.386252	-0.349684	-0.157104	-0.0221752	-0.0334525	PDZ and LIM domain protein 1	PDLIM1	-0.141821	0.973615
O00154	6	3	14.1473	0.501739	-0.0493652	0.0493652	0.0435465	0.241837	-0.137288	-0.0512441	-0.132818	0.0359666	Cytosolic acyl coenzyme A thioester hydrolase	ACOT7	-0.0987303	0.973615
O00159	13	4	8.18566	0.327281	-0.136207	0.136207	0.794822	-0.163906	-0.222296	-0.154549	-0.222227	-0.0318452	Unconventional myosin-Ic	MYO1C	-0.272414	0.973615
O00161	5	4	-7.53212	0.851967	0.00275307	-0.00275307	0.265601	-0.272705	-0.00115504	0.180152	-0.384762	0.212869	Synaptosomal-associated protein 23	SNAP23	0.00550615	0.973615
O00170	8	7	1.76216	0.720649	-0.0630743	0.0630743	0.0844625	0.228572	-0.123812	0.00575796	-0.0827459	-0.112235	AH receptor-interacting protein	AIP	-0.126149	0.973615
O00178	4	2	#NAME?	0.230383	0.107207	-0.107207	-0.0652587	-0.0683538	-0.188009	0.264669	0.0859195	-0.028967	GTP-binding protein 1	GTPBP1	0.214415	0.973615
O00192	2	2	0.714386	0.651137	0.0454824	-0.0454824	0.128613	0.00700045	-0.272061	-0.0169457	-0.0224489	0.175842	Splicing regulator ARVCF	ARVCF	0.0909649	0.973615
O00193	2	2	#NAME?	0.801966	0.0338554	-0.0338554	-0.475785	0.281329	0.09289	0.0205094	7.16e-05	0.0809852	Small acidic protein	SMAP	0.0677108	0.973615
O00203	9	5	0.996833	0.523669	-0.161164	0.161164	0.208588	0.268635	0.00627038	-0.201875	-0.238166	-0.0434527	AP-3 complex subunit beta-1	AP3B1	-0.322329	0.973615
O00204	5	4	0.263173	0.321849	0.294557	-0.294557	-0.339314	-1.02542	0.481061	0.350118	0.504799	0.0287524	Sulfotransferase 2B1	SULT2B1	0.589113	0.973615
O00217	4	3	-12.491	0.474306	-0.0170951	0.0170951	-0.49869	0.251813	0.298162	-0.305734	0.0417375	0.212711	NADH dehydrogenase [ubiquinone] iron-sulfur protein 8, mitochondrial	NDUFS8	-0.0341903	0.973615
O00231	15	5	0.377307	0.932568	0.0699204	-0.0699204	-0.672472	-0.0318879	0.494598	-0.295369	0.0694709	0.435659	26S proteasome non-ATPase regulatory subunit 11	PSMD11	0.139841	0.98484
O00232	7	3	10.0272	0.84843	0.0309045	-0.0309045	0.277128	-0.466554	0.0967116	0.424116	-0.031928	-0.299475	26S proteasome non-ATPase regulatory subunit 12	PSMD12	0.0618091	0.973615
O00233	5	3	7.10625	0.0535824	-0.127208	0.127208	0.301709	0.0244157	0.0554996	-0.107318	-0.196985	-0.077321	26S proteasome non-ATPase regulatory subunit 9	PSMD9	-0.254416	0.761093
O00264	3	3	#NAME?	0.81394	-0.0665763	0.0665763	-0.105707	-0.0880352	0.393471	0.0387573	-0.146486	-0.0919998	Membrane-associated progesterone receptor component 1	PGRMC1	-0.133153	0.973615
O00267	9	7	4.41907	0.730879	-0.0601561	0.0601561	0.05173	0.221325	-0.0925868	0.0568156	0.0724229	-0.309707	Transcription elongation factor SPT5	SUPT5H	-0.120312	0.973615
O00273	7	4	0.279821	0.589567	-0.0512805	0.0512805	-0.0836893	0.440427	-0.202896	-0.00117039	-0.0347121	-0.117959	DNA fragmentation factor subunit alpha	DFFA	-0.102561	0.973615
O00291	2	2	#NAME?	0.39614	-0.0412606	0.0412606	0.373729	-0.182178	-0.0677699	-0.0167203	-0.122521	0.01546	Huntingtin-interacting protein 1	HIP1	-0.0825212	0.973615
O00299	19	10	5.94595	0.723436	0.00965443	-0.00965443	0.138652	0.204577	-0.372192	-0.00722468	0.0557134	-0.0195254	Chloride intracellular channel protein 1	CLIC1	0.0193089	0.973615
O00303	5	4	-8.38827	0.207274	0.140731	-0.140731	-0.170647	0.0420981	-0.293645	0.185927	-0.0146907	0.250958	Eukaryotic translation initiation factor 3 subunit F	EIF3F	0.281463	0.973615
O00308	2	2	#NAME?	0.621672	0.207923	-0.207923	0.367096	-0.822578	-0.168287	0.331452	0.581916	-0.289598	NEDD4-like E3 ubiquitin-protein ligase WWP2	WWP2	0.415846	0.973615
O00330	3	2	8.89846	0.830257	-0.0363036	0.0363036	0.0328142	0.422027	-0.345931	-0.0273924	0.0850682	-0.166586	Pyruvate dehydrogenase protein X component, mitochondrial	PDHX	-0.0726071	0.973615
O00400	2	2	#NAME?	0.740596	-0.0636724	0.0636724	0.41243	-0.334472	0.113059	0.104407	-0.50532	0.209896	Acetyl-coenzyme A transporter 1	SLC33A1	-0.127345	0.973615
O00410	30	6	7.82794	0.00585383	0.185785	-0.185785	-0.328684	0.0569998	-0.285672	0.152243	0.350179	0.0549334	Importin-5	IPO5	0.371571	0.424589
O00411	4	3	16.8543	0.730428	-0.0197848	0.0197848	0.309051	-0.633708	0.384011	0.275584	-0.371202	0.0362641	DNA-directed RNA polymerase, mitochondrial	POLRMT	-0.0395696	0.973615
O00422	3	2	-4.29736	0.503404	0.0715723	-0.0715723	-0.315185	0.0158912	0.0845773	0.21855	0.308451	-0.312284	Histone deacetylase complex subunit SAP18	SAP18	0.143145	0.973615
O00425	5	2	7.10117	0.380954	-0.0587787	0.0587787	-0.0648874	0.165402	0.0758216	0.125344	-0.237294	-0.0643859	Insulin-like growth factor 2 mRNA-binding protein 3	IGF2BP3	-0.117557	0.973615
O00429	6	3	-1.50341	0.905624	-0.0117387	0.0117387	0.225755	0.024062	-0.214601	0.157616	0.104636	-0.297468	Dynamin-1-like protein	DNM1L	-0.0234773	0.980812
O00461	2	2	#NAME?	0.764708	0.059995	-0.059995	-0.294782	0.413898	-0.299101	0.336639	0.329187	-0.485841	Golgi integral membrane protein 4	GOLIM4	0.11999	0.973615
O00469	5	5	3.8958	0.385571	-0.226829	0.226829	0.17331	0.24657	0.260608	-0.34823	-0.50661	0.174352	Procollagen-lysine,2-oxoglutarate 5-dioxygenase 2	PLOD2	-0.453658	0.973615
O00471	3	2	-60.3735	0.972809	-0.00802236	0.00802236	-0.205299	0.214977	0.0143893	-0.00630033	0.158201	-0.175968	Exocyst complex component 5	EXOC5	-0.0160447	0.990518
O00483	7	5	2.04338	0.423775	-0.148026	0.148026	0.644864	-0.207554	0.00676862	0.0677489	-0.0513713	-0.460456	Cytochrome c oxidase subunit NDUFA4	NDUFA4	-0.296052	0.973615
O00487	4	3	2.41369	0.00535325	0.260908	-0.260908	-0.532745	-0.120974	-0.129005	0.262727	0.19097	0.329027	26S proteasome non-ATPase regulatory subunit 14	PSMD14	0.521816	0.417924
O00488	2	2	9.47298	0.10474	-0.121963	0.121963	-0.081305	0.264338	0.182855	-0.200844	-0.165302	0.000258226	Zinc finger protein 593	ZNF593	-0.243925	0.973615
O00505	5	2	13.1956	0.151944	-0.306734	0.306734	-0.105313	0.452848	0.572666	-0.559314	-0.905068	0.54418	Importin subunit alpha-4	KPNA3	-0.613468	0.973615
O00515	6	3	8.18484	0.00994967	-0.842002	0.842002	0.82961	1.02813	0.668268	-0.874513	-0.95013	-0.701364	Ladinin-1	LAD1	-1.684	0.477724
O00541	8	3	-0.310225	0.683158	0.289308	-0.289308	-1.25044	-0.916723	1.29924	-1.01376	1.15811	0.723567	Pescadillo homolog	PES1	0.578615	0.973615
O00560	2	2	#NAME?	0.214179	-0.188523	0.188523	0.226957	0.04817	0.290443	-0.239485	-0.13072	-0.195365	Syntenin-1	SDCBP	-0.377047	0.973615
O00566	2	2	2.51739	0.515673	0.0242053	-0.0242053	-0.545206	0.244882	0.227708	-0.177292	-0.157442	0.40735	U3 small nucleolar ribonucleoprotein protein MPP10	MPHOSPH10	0.0484106	0.973615
O00567	19	12	7.6653	0.566379	-0.0142022	0.0142022	0.40857	-0.514517	0.148554	0.0409746	-0.107965	0.0243837	Nucleolar protein 56	NOP56	-0.0284044	0.973615
O00571	29	14	2.52202	0.000614517	-0.130411	0.130411	0.240917	0.0912682	0.059047	-0.0193002	-0.154999	-0.216934	ATP-dependent RNA helicase DDX3X	DDX3X	-0.260822	0.138246
O00592	2	2	#NAME?	0.669172	0.0116836	-0.0116836	0.048577	-0.0583536	-0.0252742	-0.125068	0.0992031	0.0609159	Podocalyxin	PODXL	0.0233672	0.973615
O00625	4	3	-1.95881	0.900071	-0.0441205	0.0441205	0.0367218	0.200952	-0.105312	0.0818914	0.0712394	-0.285492	Pirin	PIR	-0.0882411	0.980812
O00629	5	2	-11.9944	0.543103	0.0219833	-0.0219833	-0.433688	0.212347	0.155391	-0.317384	0.279465	0.103869	Importin subunit alpha-3	KPNA4	0.0439666	0.973615
O00635	4	3	#NAME?	0.677923	0.0204622	-0.0204622	-0.318271	0.255392	0.00149248	0.114944	0.284434	-0.337992	E3 ubiquitin-protein ligase TRIM38	TRIM38	0.0409244	0.973615
O00743	2	2	-15.2615	0.121396	0.222006	-0.222006	-0.191114	-0.255478	-0.219425	0.0420006	0.522801	0.101216	Serine/threonine-protein phosphatase 6 catalytic subunit	PPP6C	0.444011	0.973615
O00754	7	3	-12.9792	0.948452	-0.0117771	0.0117771	-0.157206	0.0224028	0.170134	0.261378	-0.0343225	-0.262387	Lysosomal alpha-mannosidase	MAN2B1	-0.0235541	0.986055
O00762	3	3	#NAME?	0.0684918	0.654942	-0.654942	0.455426	-1.45203	-0.968218	0.338151	1.01255	0.614121	Ubiquitin-conjugating enzyme E2 C	UBE2C	1.30988	0.834386
O00764	9	5	0.511736	0.683267	0.106415	-0.106415	0.175845	-0.119036	-0.376054	0.10315	0.350824	-0.134729	Pyridoxal kinase	PDXK	0.21283	0.973615
O14497	5	2	-9.23799	0.363994	0.0979656	-0.0979656	0.291743	-0.257697	-0.327943	-0.0864919	0.155985	0.224404	AT-rich interactive domain-containing protein 1A	ARID1A	0.195931	0.973615
O14530	2	2	1.40712	0.0681262	-0.294413	0.294413	0.482335	0.265814	0.13509	-0.279371	-0.405434	-0.198433	Thioredoxin domain-containing protein 9	TXNDC9	-0.588826	0.834386
O14545	2	2	-1.13598	0.339195	-0.130863	0.130863	0.150272	0.0307336	0.211583	-0.552028	0.0580984	0.101341	TRAF-type zinc finger domain-containing protein 1	TRAFD1	-0.261726	0.973615
O14548	2	2	#NAME?	0.526459	0.0528901	-0.0528901	-0.0962678	-0.0493755	-0.013027	0.152531	-0.0534857	0.0596248	Cytochrome c oxidase subunit 7A-related protein, mitochondrial	COX7A2L	0.10578	0.973615
O14579	8	5	6.71999	0.431543	0.180132	-0.180132	0.113645	-0.100647	-0.553395	0.290412	0.677604	-0.427619	Coatomer subunit epsilon	COPE	0.360264	0.973615
O14617	5	2	-5.41778	0.458525	-0.118134	0.118134	0.436175	-0.444813	0.363042	-0.157655	-0.234284	0.0375353	AP-3 complex subunit delta-1	AP3D1	-0.236269	0.973615
O14618	2	2	0.483307	0.016127	0.254613	-0.254613	-0.11615	-0.276719	-0.37097	0.189249	0.130024	0.444565	Copper chaperone for superoxide dismutase	CCS	0.509226	0.528624
O14639	6	4	5.04563	0.821389	0.0117006	-0.0117006	-0.175949	0.251653	-0.110805	-0.0420334	0.185572	-0.108437	Actin-binding LIM protein 1	ABLIM1	0.0234012	0.973615
O14672	2	2	6.64132	0.478855	-0.0882965	0.0882965	0.396715	-0.1971	0.0652749	-0.055374	-0.11998	-0.0895351	Disintegrin and metalloproteinase domain-containing protein 10	ADAM10	-0.176593	0.973615
O14732	3	2	-3.55663	0.197374	-0.241774	0.241774	0.722059	-0.0701539	0.0734172	-0.127466	-0.44792	-0.149936	Inositol monophosphatase 2	IMPA2	-0.483549	0.973615
O14737	8	5	0.5924	0.0964751	-0.124476	0.124476	-0.00244216	0.352043	0.0238275	-0.0492149	-0.137751	-0.186463	Programmed cell death protein 5	PDCD5	-0.248953	0.961648
O14744	9	5	-0.866306	0.816236	-0.0587579	0.0587579	0.330514	-0.235337	0.081097	0.206058	-0.148981	-0.233351	Protein arginine N-methyltransferase 5	PRMT5	-0.117516	0.973615
O14745	18	9	6.31094	0.543966	0.170349	-0.170349	-0.962963	0.241023	0.210893	-0.14049	0.175701	0.475835	Na(+)/H(+) exchange regulatory cofactor NHE-RF1	SLC9A3R1	0.340697	0.973615
O14776	10	6	1.63275	0.766453	-0.0547227	0.0547227	0.277666	0.238801	-0.352299	0.202713	0.00725004	-0.374131	Transcription elongation regulator 1	TCERG1	-0.109445	0.973615
O14787-2	2	2	7.93063	0.624127	0.0909964	-0.0909964	-0.899857	0.466729	0.16014	0.231586	0.12998	-0.0885769	Isoform 2 of Transportin-2	TNPO2	0.181993	0.973615
O14818	12	3	11.101	0.736707	-0.105649	0.105649	0.686359	-0.591107	0.221696	0.143411	0.110559	-0.570918	Proteasome subunit alpha type-7	PSMA7	-0.211298	0.973615
O14828	6	3	-5.26713	0.292061	-0.201386	0.201386	0.386481	0.157632	0.0600449	-0.0502462	-0.263228	-0.290683	Secretory carrier-associated membrane protein 3	SCAMP3	-0.402772	0.973615
O14880	2	2	#NAME?	0.468347	0.341128	-0.341128	-0.551253	0.291638	-0.763769	0.130432	0.320568	0.572384	Microsomal glutathione S-transferase 3	MGST3	0.682256	0.973615
O14908	11	5	-4.32133	0.878313	0.0177969	-0.0177969	0.120619	-0.00032642	-0.173684	0.208432	0.195134	-0.350175	PDZ domain-containing protein GIPC1	GIPC1	0.0355938	0.974423
O14920	2	2	#NAME?	0.999487	-0.000741372	0.000741372	0.423341	-0.160865	-0.260252	-0.040776	-0.109255	0.147807	Inhibitor of nuclear factor kappa-B kinase subunit beta	IKBKB	-0.00148274	0.999732
O14925	3	3	1.68954	0.456907	-0.126378	0.126378	-0.0658701	0.275143	0.169862	0.150754	-0.00546989	-0.524419	Mitochondrial import inner membrane translocase subunit Tim23	TIMM23	-0.252757	0.973615
O14929	8	3	-3.41157	0.378472	-0.0649631	0.0649631	-0.182963	0.288805	0.089047	-0.207805	0.0397576	-0.0268421	Histone acetyltransferase type B catalytic subunit	HAT1	-0.129926	0.973615
O14936	6	3	3.86126	0.0186234	-0.311868	0.311868	0.556008	0.316897	0.062699	-0.293768	-0.3819	-0.259936	Peripheral plasma membrane protein CASK	CASK	-0.623736	0.577157
O14949	3	3	-9.9406	0.88076	-0.0420865	0.0420865	0.0597848	-0.0390031	0.105478	0.286482	-0.162073	-0.250669	Cytochrome b-c1 complex subunit 8	UQCRQ	-0.084173	0.974423
O14950;P19105	6	5	-4.54917	0.25834	-0.00357796	0.00357796	-0.211976	0.199393	0.0233171	0.0145307	-0.0399735	0.014709	NA	NA	-0.00715592	0.973615
O14964	6	3	-2.6434	0.694115	0.0393795	-0.0393795	0.103321	0.0868105	-0.30827	0.0268188	0.106094	-0.0147743	Hepatocyte growth factor-regulated tyrosine kinase substrate	HGS	0.078759	0.973615
O14965	3	2	-1.32045	0.527603	-0.0914413	0.0914413	0.497014	-0.20863	-0.0140596	0.146016	-0.109713	-0.310627	Aurora kinase A	AURKA	-0.182883	0.973615
O14974	9	6	4.64912	0.558297	0.178176	-0.178176	-0.319944	0.780407	-0.99499	0.633096	0.596107	-0.694676	Protein phosphatase 1 regulatory subunit 12A	PPP1R12A	0.356352	0.973615
O14976	3	3	#NAME?	0.51003	0.0938083	-0.0938083	-0.388449	0.451913	-0.344889	-0.806476	0.584792	0.503109	Cyclin-G-associated kinase	GAK	0.187617	0.973615
O14979	10	4	0.233841	0.0125547	-0.160606	0.160606	0.0946431	0.168424	0.218749	-0.116797	0.00228653	-0.367306	Heterogeneous nuclear ribonucleoprotein D-like	HNRNPDL	-0.321211	0.516084
O14980	26	7	16.6114	0.261757	0.135527	-0.135527	-0.0513174	-0.0440879	-0.311177	0.301768	0.182424	-0.0776088	Exportin-1	XPO1	0.271055	0.973615
O15020	16	10	-1.81969	0.26412	-0.0366815	0.0366815	0.0782967	0.192575	-0.160827	-0.0645196	0.00145496	-0.0469799	Spectrin beta chain, non-erythrocytic 2	SPTBN2	-0.073363	0.973615
O15027	3	2	3.46163	0.639829	0.0519081	-0.0519081	-0.203253	0.114043	-0.066514	-0.0492234	-0.0675982	0.272546	Protein transport protein Sec16A	SEC16A	0.103816	0.973615
O15031	12	6	-3.00116	0.70412	-0.0517211	0.0517211	0.34033	-0.0990443	-0.0861229	0.0727946	-0.108912	-0.119046	Plexin-B2	PLXNB2	-0.103442	0.973615
O15042	15	8	0.819612	0.852356	-0.0224726	0.0224726	-0.272392	0.27658	0.0632303	-0.0629161	-0.161359	0.156858	U2 snRNP-associated SURP motif-containing protein	U2SURP	-0.0449451	0.973615
O15067	5	2	-12.8358	0.823047	-0.0336109	0.0336109	0.253921	-0.33963	0.186542	0.371946	-0.224491	-0.248288	Phosphoribosylformylglycinamidine synthase	PFAS	-0.0672217	0.973615
O15118	2	2	6.69953	0.0394868	-0.297373	0.297373	0.350501	0.255853	0.285766	0.281038	-0.600214	-0.572945	NPC intracellular cholesterol transporter 1	NPC1	-0.594747	0.698106
O15126	2	2	#NAME?	0.260227	-0.315391	0.315391	0.711652	-0.946981	1.1815	-1.10239	1.06045	-0.904228	Secretory carrier-associated membrane protein 1	SCAMP1	-0.630783	0.973615
O15127	3	2	-3.36215	0.453448	-0.154025	0.154025	0.892576	0.716597	-1.1471	-0.863978	1.18662	-0.784717	Secretory carrier-associated membrane protein 2	SCAMP2	-0.30805	0.973615
O15143	11	7	3.47648	0.687143	0.165059	-0.165059	0.234037	-0.672935	-0.0562797	0.0829671	0.068659	0.343552	Actin-related protein 2/3 complex subunit 1B	ARPC1B	0.330119	0.973615
O15144	13	6	1.25426	0.680934	0.121009	-0.121009	-0.129406	-0.136621	-0.097	0.729336	0.190331	-0.55664	Actin-related protein 2/3 complex subunit 2	ARPC2	0.242018	0.973615
O15145	5	4	2.01624	0.478117	0.113919	-0.113919	0.072544	-0.546342	0.132042	0.0536396	-0.125283	0.4134	Actin-related protein 2/3 complex subunit 3	ARPC3	0.227838	0.973615
O15160	3	2	-8.67668	0.959432	-0.00766441	0.00766441	-0.560259	0.428657	0.154596	-0.055631	0.0167361	0.0159017	DNA-directed RNA polymerases I and III subunit RPAC1	POLR1C	-0.0153288	0.989194
O15164	2	2	#NAME?	0.650408	0.105133	-0.105133	-0.229802	-0.297925	0.212329	0.401711	-0.165982	0.0796684	Transcription intermediary factor 1-alpha	TRIM24	0.210265	0.973615
O15173	3	3	9.79373	0.11918	-0.219866	0.219866	0.328678	-0.110077	0.440997	0.0912843	-0.6926	-0.0582822	Membrane-associated progesterone receptor component 2	PGRMC2	-0.439732	0.973615
O15212	5	2	-13.9177	0.461957	-0.0847626	0.0847626	0.176046	0.251534	-0.173292	-0.0253929	-0.0760249	-0.15287	Prefoldin subunit 6	PFDN6	-0.169525	0.973615
O15213	2	2	4.12033	0.914195	-0.00149111	0.00149111	0.318554	-0.34518	0.0310994	0.0925841	-0.0572987	-0.0397587	WD repeat-containing protein 46	WDR46	-0.00298223	0.982897
O15226	2	2	3.19561	0.364081	0.0603901	-0.0603901	-0.106184	-0.0219033	-0.0530826	-0.0506684	0.0919073	0.139931	NF-kappa-B-repressing factor	NKRF	0.12078	0.973615
O15230	4	2	-1.64273	0.101334	-0.212909	0.212909	0.260223	0.234925	0.143578	0.0309997	-0.0254727	-0.644253	Laminin subunit alpha-5	LAMA5	-0.425817	0.973615
O15231	14	6	0.917957	0.845049	0.0721319	-0.0721319	-0.367867	0.251834	-0.100363	-0.118667	0.050911	0.284152	Zinc finger protein 185	ZNF185	0.144264	0.973615
O15258	3	2	-8.57397	0.289118	-0.00534345	0.00534345	0.399082	-0.316332	-0.0667191	0.32315	-0.356197	0.0170172	Protein RER1	RER1	-0.0106869	0.973615
O15260	4	2	-3.52578	0.181505	0.19445	-0.19445	-0.407301	-0.457179	0.281129	-0.0295584	0.434928	0.177982	Surfeit locus protein 4	SURF4	0.388901	0.973615
O15264	3	3	-6.96787	0.492324	0.234626	-0.234626	-0.73246	-0.563627	0.592208	-0.374583	0.467995	0.610466	Mitogen-activated protein kinase 13	MAPK13	0.469252	0.973615
O15269	3	2	4.7185	0.770962	-0.160297	0.160297	1.63238	-0.431383	-0.720107	0.854773	-0.724433	-0.611231	Serine palmitoyltransferase 1	SPTLC1	-0.320594	0.973615
O15270	2	2	#NAME?	0.338453	-0.0322204	0.0322204	0.213921	-0.107007	-0.0102529	-0.0166002	-0.107205	0.0271444	Serine palmitoyltransferase 2	SPTLC2	-0.0644408	0.973615
O15294	4	2	#NAME?	0.753775	0.0178346	-0.0178346	-0.0172635	0.171535	-0.207775	0.157989	0.0397731	-0.144258	UDP-N-acetylglucosamine--peptide N-acetylglucosaminyltransferase 110 kDa subunit	OGT	0.0356692	0.973615
O15305	2	2	#NAME?	0.472997	-0.0759311	0.0759311	0.0611643	-0.0382476	0.204877	-0.161392	0.0585152	-0.124916	Phosphomannomutase 2	PMM2	-0.151862	0.973615
O15321	2	2	#NAME?	0.353706	-0.0173665	0.0173665	0.117249	-0.118903	0.0537528	-0.155916	-0.222673	0.326489	Transmembrane 9 superfamily member 1	TM9SF1	-0.0347329	0.973615
O15344	6	3	9.37598	0.0326428	-0.10301	0.10301	0.158783	-0.0104229	0.160669	-0.0548443	0.00505363	-0.259239	E3 ubiquitin-protein ligase Midline-1	MID1	-0.20602	0.684173
O15347	6	3	0.978759	0.606703	-0.188775	0.188775	1.30556	-0.48654	-0.252693	0.603891	-0.0776373	-1.09258	High mobility group protein B3	HMGB3	-0.377551	0.973615
O15355	14	7	3.07915	0.594237	0.0165701	-0.0165701	-0.0795231	0.187013	-0.1572	-0.0513907	0.0595596	0.0415416	Protein phosphatase 1G	PPM1G	0.0331403	0.973615
O15371	11	5	2.00683	0.475931	0.102731	-0.102731	0.0477044	-0.0162625	-0.339635	0.38035	0.159597	-0.231755	Eukaryotic translation initiation factor 3 subunit D	EIF3D	0.205462	0.973615
O15372	5	4	-2.55712	0.717915	0.144602	-0.144602	-0.762059	-0.22517	0.553425	-0.296676	0.522257	0.208224	Eukaryotic translation initiation factor 3 subunit H	EIF3H	0.289203	0.973615
O15381	3	2	5.25422	0.867069	0.14172	-0.14172	0.83009	0.00334408	-1.25859	0.732383	0.560973	-0.868197	Nuclear valosin-containing protein-like	NVL	0.28344	0.974423
O15382	3	3	8.03454	0.928373	-0.194624	0.194624	0.728632	0.375427	-0.520187	-0.324124	-0.543207	0.283459	Branched-chain-amino-acid aminotransferase, mitochondrial	BCAT2	-0.389248	0.98484
O15392	3	2	-10.9683	0.108419	-0.233674	0.233674	0.345515	0.342578	0.0129282	-0.191662	-0.198173	-0.311186	Baculoviral IAP repeat-containing protein 5	BIRC5	-0.467348	0.973615
O15400	4	3	-9.30834	0.424212	-0.00218932	0.00218932	0.131851	0.00013293	-0.125416	-0.0834237	-0.0656789	0.142535	Syntaxin-7	STX7	-0.00437864	0.973615
O15446	3	2	-6.30737	0.179747	-0.0924893	0.0924893	0.0828847	0.248528	-0.0539451	-0.0489924	-0.013613	-0.214863	DNA-directed RNA polymerase I subunit RPA34	POLR1G	-0.184979	0.973615
O15457	2	2	#NAME?	0.561751	0.47052	-0.47052	-1.51202	0.249799	-0.149342	1.50633	0.156218	-0.25099	MutS protein homolog 4	MSH4	0.941039	0.973615
O15498	6	2	-1.50332	0.853944	0.00424725	-0.00424725	-0.231569	-0.062126	0.280953	-0.00132539	-0.0907396	0.104807	Synaptobrevin homolog YKT6	YKT6	0.00849449	0.973622
O15511	3	2	4.37818	0.192278	0.381036	-0.381036	-0.880252	0.496928	-0.759784	0.323288	0.65912	0.160699	Actin-related protein 2/3 complex subunit 5	ARPC5	0.762072	0.973615
O15551	3	2	-4.82171	0.345503	-0.190873	0.190873	-0.358224	0.230724	0.700119	-0.161547	-0.0337388	-0.377333	Claudin-3	CLDN3	-0.381746	0.973615
O43143	17	9	4.01508	0.582036	-0.0707914	0.0707914	0.335057	-0.593399	0.470716	0.291902	-0.307788	-0.196488	ATP-dependent RNA helicase DHX15	DHX15	-0.141583	0.973615
O43148	5	3	3.88944	0.257192	-0.0797673	0.0797673	-0.0957904	0.0443491	0.290743	-0.15328	-0.0815881	-0.00443328	mRNA cap guanine-N7 methyltransferase	RNMT	-0.159535	0.973615
O43169	3	3	-0.646695	0.827235	-0.0671719	0.0671719	-0.111506	-0.203492	0.516514	-0.127577	-0.082063	0.00812424	Cytochrome b5 type B	CYB5B	-0.134344	0.973615
O43172	3	2	4.61784	0.565514	0.0496207	-0.0496207	-0.25935	0.0144458	0.0960424	-0.0824526	0.0384079	0.192907	U4/U6 small nuclear ribonucleoprotein Prp4	PRPF4	0.0992415	0.973615
O43175	23	15	4.22291	0.437895	0.103558	-0.103558	0.166144	-0.15431	-0.322509	-0.0107165	0.244732	0.0766599	D-3-phosphoglycerate dehydrogenase	PHGDH	0.207117	0.973615
O43181	2	2	#NAME?	0.797288	-0.0718368	0.0718368	-0.42617	-0.582915	1.22459	0.616591	-0.134407	-0.697694	NADH dehydrogenase [ubiquinone] iron-sulfur protein 4, mitochondrial	NDUFS4	-0.143674	0.973615
O43237	4	2	9.66961	0.0180052	-0.0408819	0.0408819	0.013401	0.0442381	0.0650064	-0.0834882	-0.0347272	-0.00443015	Cytoplasmic dynein 1 light intermediate chain 2	DYNC1LI2	-0.0817637	0.563118
O43242	16	8	3.29124	0.710049	0.127263	-0.127263	-0.558809	-0.144607	0.321629	-0.176535	0.131175	0.427148	26S proteasome non-ATPase regulatory subunit 3	PSMD3	0.254525	0.973615
O43252	14	7	-0.0902328	0.835923	0.0495196	-0.0495196	-0.358404	-0.185418	0.395264	-0.197366	0.312924	0.0330006	Bifunctional 3'-phosphoadenosine 5'-phosphosulfate synthase 1	PAPSS1	0.0990392	0.973615
O43264	3	3	#NAME?	0.0913655	0.0219801	-0.0219801	-0.0659088	0.0149104	-0.0149419	-0.0529998	0.0133726	0.105567	Centromere/kinetochore protein zw10 homolog	ZW10	0.0439602	0.945907
O43290	8	5	1.78262	0.405504	-0.24653	0.24653	0.648911	0.706337	-0.615657	0.528876	-0.679127	-0.58934	U4/U6.U5 tri-snRNP-associated protein 1	SART1	-0.493061	0.973615
O43291	3	3	12.8615	0.00174369	-0.666592	0.666592	0.664273	0.582144	0.753357	0.208845	-1.21371	-0.994906	Kunitz-type protease inhibitor 2	SPINT2	-1.33318	0.21973
O43292	4	3	-2.35524	0.0987395	0.443407	-0.443407	0.488344	-0.739816	-1.07875	0.51218	0.168417	0.649622	Glycosylphosphatidylinositol anchor attachment 1 protein	GPAA1	0.886813	0.964479
O43324	5	3	2.9325	0.378284	0.174625	-0.174625	-0.149392	-0.632091	0.25761	0.0663444	-0.103975	0.561505	Eukaryotic translation elongation factor 1 epsilon-1	EEF1E1	0.349249	0.973615
O43361	2	2	#NAME?	0.176731	0.242516	-0.242516	-0.783345	0.301709	-0.245911	0.303384	0.184145	0.240018	Zinc finger protein 749	ZNF749	0.485031	0.973615
O43390	21	8	8.31065	0.311018	0.147913	-0.147913	-0.47609	0.119176	-0.0868267	0.0303435	0.0849077	0.328489	Heterogeneous nuclear ribonucleoprotein R	HNRNPR	0.295827	0.973615
O43395	6	3	-2.94935	0.207897	-0.0793819	0.0793819	0.177551	0.0423723	0.0182222	0.0642111	-0.222586	-0.0797709	U4/U6 small nuclear ribonucleoprotein Prp3	PRPF3	-0.158764	0.973615
O43396	10	4	9.62299	0.956097	0.0467474	-0.0467474	-0.398068	0.203961	0.053864	-0.12196	0.0876887	0.174513	Thioredoxin-like protein 1	TXNL1	0.0934949	0.989064
O43399	6	4	-0.730283	0.663152	0.156371	-0.156371	-0.978009	0.261288	0.247607	-0.126863	0.0402817	0.555696	Tumor protein D54	TPD52L2	0.312743	0.973615
O43426	2	2	#NAME?	0.32191	0.0791377	-0.0791377	-0.065424	-0.132901	-0.039088	0.06381	0.0358878	0.137715	Synaptojanin-1	SYNJ1	0.158275	0.973615
O43464	3	3	7.11953	0.17591	0.36606	-0.36606	-0.809185	-0.49477	0.205774	0.105294	0.0866428	0.906245	Serine protease HTRA2, mitochondrial	HTRA2	0.732121	0.973615
O43488	4	2	3.56484	0.4763	0.0935717	-0.0935717	-0.32358	-0.0282362	0.0711014	-0.117255	0.056776	0.341195	Aflatoxin B1 aldehyde reductase member 2	AKR7A2	0.187143	0.973615
O43490	5	3	-1.57553	0.959856	-0.0444229	0.0444229	0.4771	0.0670949	-0.410926	0.391224	-0.24001	-0.284483	Prominin-1	PROM1	-0.0888458	0.989194
O43491	47	28	2.65429	0.778117	0.0256741	-0.0256741	-0.230585	0.216497	-0.0629337	-0.117986	0.133635	0.0613729	Band 4.1-like protein 2	EPB41L2	0.0513482	0.973615
O43491-4	2	2	3.23375	0.202549	-0.250004	0.250004	0.295087	0.168484	0.286442	0.234069	-0.402815	-0.581267	Isoform 4 of Band 4.1-like protein 2	EPB41L2	-0.500009	0.973615
O43493	5	5	12.7042	0.000488036	-0.212328	0.212328	0.192238	0.124847	0.319898	-0.0284521	-0.261565	-0.346967	Trans-Golgi network integral membrane protein 2	TGOLN2	-0.424656	0.118837
O43524	3	2	-0.62258	0.463838	-0.0827596	0.0827596	0.0799083	0.25869	-0.0903194	-0.124366	-0.0558308	-0.0680818	Forkhead box protein O3	FOXO3	-0.165519	0.973615
O43583	3	2	2.70703	0.88934	0.0179288	-0.0179288	-0.0759372	-0.379892	0.402043	0.251031	-0.0726234	-0.124622	Density-regulated protein	DENR	0.0358575	0.977213
O43592	8	2	6.75976	0.750304	0.0713476	-0.0713476	-0.476063	-0.187521	0.449541	-0.213795	-0.0634605	0.491299	Exportin-T	XPOT	0.142695	0.973615
O43615	7	5	-136.283	0.558199	0.0113253	-0.0113253	0.132442	-0.450415	0.283997	0.205896	0.0705233	-0.242444	Mitochondrial import inner membrane translocase subunit TIM44	TIMM44	0.0226507	0.973615
O43617	2	2	#NAME?	0.508685	-0.00158155	0.00158155	0.0155499	0.0447591	-0.0555643	0.282741	-0.164267	-0.123218	Trafficking protein particle complex subunit 3	TRAPPC3	-0.00316311	0.973615
O43633	3	2	-2.44654	0.0375833	-1.04998	1.04998	1.14588	0.820149	1.1839	0.75418	-2.04656	-1.85755	Charged multivesicular body protein 2a	CHMP2A	-2.09995	0.692549
O43639	3	2	8.1	0.200646	-0.0835763	0.0835763	-0.0827646	0.285641	0.0478529	-0.173107	-0.0407564	-0.036865	Cytoplasmic protein NCK2	NCK2	-0.167153	0.973615
O43657	2	2	#NAME?	0.431989	-0.25767	0.25767	0.398218	0.0209947	0.353798	-0.0164698	-0.378605	-0.377935	Tetraspanin-6	TSPAN6	-0.51534	0.973615
O43660	8	5	-0.250211	0.0783949	-0.167924	0.167924	0.495703	0.103528	-0.0954593	-0.102102	-0.0635918	-0.338079	Pleiotropic regulator 1	PLRG1	-0.335848	0.884928
O43663	3	3	11.5137	0.08142	-0.129929	0.129929	0.111682	0.223572	0.0545339	-0.037576	-0.0767568	-0.275455	Protein regulator of cytokinesis 1	PRC1	-0.259859	0.901541
O43670	4	3	-1.9918	0.974486	-0.0797216	0.0797216	-0.0390441	0.152657	0.125552	0.159549	0.226593	-0.625306	BUB3-interacting and GLEBS motif-containing protein ZNF207	ZNF207	-0.159443	0.990762
O43676	2	2	-156.536	0.637762	-0.0551528	0.0551528	0.271651	-0.00807046	-0.0981219	0.101576	-0.105173	-0.161862	NADH dehydrogenase [ubiquinone] 1 beta subcomplex subunit 3	NDUFB3	-0.110306	0.973615
O43678	4	3	-4.28099	0.649739	0.394162	-0.394162	-1.28895	1.07875	-0.972285	1.07793	1.00817	-0.903613	NADH dehydrogenase [ubiquinone] 1 alpha subcomplex subunit 2	NDUFA2	0.788325	0.973615
O43681	7	2	10.6305	0.593898	0.0699447	-0.0699447	-0.397243	0.264896	-0.0774871	-0.102754	0.140869	0.171719	ATPase GET3	GET3	0.139889	0.973615
O43684	8	4	-3.56309	0.274641	0.105232	-0.105232	-0.340862	0.190213	-0.165046	-0.0321842	0.23756	0.110319	Mitotic checkpoint protein BUB3	BUB3	0.210464	0.973615
O43707	52	26	3.81485	0.903039	-0.00504607	0.00504607	-0.113656	0.222241	-0.0934472	-0.132014	-0.147885	0.264761	Alpha-actinin-4	ACTN4	-0.0100921	0.980812
O43719	3	2	-1.49192	0.616385	0.0259869	-0.0259869	-0.194611	0.787113	-0.670463	0.511912	0.458474	-0.892425	HIV Tat-specific factor 1	HTATSF1	0.0519738	0.973615
O43759	2	2	9.01787	0.460501	-0.127599	0.127599	0.628264	-0.341832	0.0963638	0.288525	-0.248789	-0.422531	Synaptogyrin-1	SYNGR1	-0.255197	0.973615
O43760	2	2	#NAME?	0.585199	-0.102849	0.102849	0.166286	-0.0684833	0.210744	-0.106634	-0.13936	-0.0625523	Synaptogyrin-2	SYNGR2	-0.205698	0.973615
O43765	4	2	13.2544	0.902809	0.0482722	-0.0482722	-0.635967	0.239561	0.25159	-0.144535	0.091446	0.197905	Small glutamine-rich tetratricopeptide repeat-containing protein alpha	SGTA	0.0965444	0.980812
O43768	6	4	4.92006	0.0212869	-0.16648	0.16648	0.0877938	0.22754	0.184106	-0.282339	-0.076744	-0.140357	Alpha-endosulfine	ENSA	-0.33296	0.619382
O43776	22	11	2.88659	0.304779	0.0986355	-0.0986355	-0.262738	-0.214394	0.181226	-0.199123	-0.0138301	0.508859	Asparagine--tRNA ligase, cytoplasmic	NARS1	0.197271	0.973615
O43795	3	2	-0.49251	0.666898	-0.0325514	0.0325514	-0.0915195	-0.0457522	0.234926	-0.146641	-0.189094	0.238082	Unconventional myosin-Ib	MYO1B	-0.0651028	0.973615
O43809	2	2	8.91993	0.181218	-0.240964	0.240964	0.808542	-0.0583677	-0.0272834	-0.548878	-0.107324	-0.0666894	Cleavage and polyadenylation specificity factor subunit 5	NUDT21	-0.481927	0.973615
O43813	2	2	10.0792	0.762125	-0.029226	0.029226	0.227082	0.0137695	-0.153174	-0.0881853	-0.0994411	0.0999483	Glutathione S-transferase LANCL1	LANCL1	-0.0584521	0.973615
O43815	6	5	3.62269	0.832821	-0.0218082	0.0218082	-0.164731	0.254677	-0.0245216	-0.123876	-0.096435	0.154886	Striatin	STRN	-0.0436164	0.973615
O43818	2	2	14.0941	0.28072	-0.130042	0.130042	0.145615	-0.148497	0.393007	-0.0594343	-0.472883	0.142192	U3 small nucleolar RNA-interacting protein 2	RRP9	-0.260084	0.973615
O43823	4	2	3.12622	0.673484	0.00715642	-0.00715642	0.111717	0.307647	-0.440833	0.0137236	0.0555768	-0.0478311	A-kinase anchor protein 8	AKAP8	0.0143128	0.973615
O43837	3	3	-1.17166	0.557512	-0.0496265	0.0496265	-0.161583	0.183063	0.127399	0.056529	-0.124197	-0.0812117	Isocitrate dehydrogenase [NAD] subunit beta, mitochondrial	IDH3B	-0.099253	0.973615
O43847	10	4	8.81361	0.0160248	-0.48265	0.48265	0.473333	0.579244	0.395374	-0.779769	-0.803235	0.135053	Nardilysin	NRDC	-0.965301	0.528624
O43852	11	5	17.5809	0.00186922	-0.140378	0.140378	0.0960824	0.347686	-0.0226336	-0.140688	-0.114739	-0.165707	Calumenin	CALU	-0.280756	0.21973
O43865	15	7	2.85563	0.502887	0.051165	-0.051165	-0.120644	0.203269	-0.23612	0.00770089	0.158399	-0.0126047	S-adenosylhomocysteine hydrolase-like protein 1	AHCYL1	0.10233	0.973615
O43913	2	2	#NAME?	0.408273	0.0874729	-0.0874729	-0.14178	0.0138636	-0.134502	0.0906845	0.0838052	0.0879289	Origin recognition complex subunit 5	ORC5	0.174946	0.973615
O43920	5	4	-1.67355	0.777214	-0.0101578	0.0101578	0.218595	-0.163165	-0.0249566	-0.0610403	0.0359429	-0.00537614	NADH dehydrogenase [ubiquinone] iron-sulfur protein 5	NDUFS5	-0.0203157	0.973615
O60216	6	3	-5.3517	0.446985	-0.0966041	0.0966041	0.100656	0.222521	-0.0333655	-0.284801	-0.120768	0.115757	Double-strand-break repair protein rad21 homolog	RAD21	-0.193208	0.973615
O60220	2	2	8.62988	0.736983	-0.0175607	0.0175607	-0.120583	0.113014	0.0602518	-0.171047	-0.163542	0.281907	Mitochondrial import inner membrane translocase subunit Tim8 A	TIMM8A	-0.0351214	0.973615
O60231	4	4	1.9314	0.934961	0.0309333	-0.0309333	-0.223363	-0.173134	0.303697	-0.186144	0.0262735	0.25267	Pre-mRNA-splicing factor ATP-dependent RNA helicase DHX16	DHX16	0.0618666	0.98484
O60232	2	2	#NAME?	0.201941	-0.249956	0.249956	0.0284761	0.373901	0.34749	-0.423409	-0.767314	0.440857	Protein ZNRD2	ZNRD2	-0.499911	0.973615
O60256-4	4	3	1.41527	0.878642	0.0216963	-0.0216963	0.248398	-0.400497	0.0870106	-0.14256	-0.175137	0.382786	Isoform 4 of Phosphoribosyl pyrophosphate synthase-associated protein 2	PRPSAP2	0.0433926	0.974423
O60264	10	5	5.0065	0.728002	-0.0814391	0.0814391	0.325457	-0.24905	0.167911	-0.0663637	-0.10322	-0.0747341	SWI/SNF-related matrix-associated actin-dependent regulator of chromatin subfamily A member 5	SMARCA5	-0.162878	0.973615
O60271	8	5	3.4675	0.321948	-0.131945	0.131945	0.333296	0.181587	-0.119049	0.0524206	-0.19098	-0.257275	C-Jun-amino-terminal kinase-interacting protein 4	SPAG9	-0.26389	0.973615
O60287	3	3	4.09331	0.352039	-0.213395	0.213395	-0.415623	0.184744	0.871064	0.118324	-0.473909	-0.2846	Nucleolar pre-ribosomal-associated protein 1	URB1	-0.42679	0.973615
O60306	4	2	5.5321	0.436626	0.161844	-0.161844	-0.771376	0.0608983	0.224946	-0.0964192	0.160082	0.421869	RNA helicase aquarius	AQR	0.323688	0.973615
O60313-2	12	5	-4.89374	0.829549	0.0391811	-0.0391811	0.203623	-0.428077	0.106911	-0.0648149	0.185654	-0.00329526	Isoform 2 of Dynamin-like 120 kDa protein, mitochondrial	OPA1	0.0783623	0.973615
O60318	2	2	#NAME?	0.389501	0.187333	-0.187333	-0.272448	0.170723	-0.460272	0.355958	0.158309	0.0477307	Germinal-center associated nuclear protein	MCM3AP	0.374665	0.973615
O60333-3	2	2	#NAME?	0.867816	-0.0129762	0.0129762	0.0394851	0.0389997	-0.0395561	-0.122049	0.0157159	0.067404	Isoform 3 of Kinesin-like protein KIF1B	KIF1B	-0.0259525	0.974423
O60341	9	6	2.9994	0.733486	0.0791768	-0.0791768	0.342689	-0.108475	-0.471745	0.170275	0.106234	-0.038978	Lysine-specific histone demethylase 1A	KDM1A	0.158354	0.973615
O60343	2	2	#NAME?	0.319205	-0.213433	0.213433	-0.0874152	0.439526	0.288189	-0.331696	-0.132796	-0.175808	TBC1 domain family member 4	TBC1D4	-0.426867	0.973615
O60488	4	2	7.72545	0.337873	-0.118426	0.118426	0.592467	-0.164967	-0.0722236	0.0234435	-0.349658	-0.0290628	Long-chain-fatty-acid--CoA ligase 4	ACSL4	-0.236852	0.973615
O60493	7	4	-0.169983	0.548299	0.0497562	-0.0497562	-0.502738	0.107747	0.245722	-0.248164	-0.0260538	0.423487	Sorting nexin-3	SNX3	0.0995125	0.973615
O60502	5	3	1.43566	0.320095	-0.008542	0.008542	0.21981	-0.0181919	-0.175992	-0.0563976	-0.0971179	0.127889	Protein O-GlcNAcase	OGA	-0.017084	0.973615
O60504	3	2	-1.85055	0.666427	-0.107555	0.107555	-0.393427	0.681256	0.0348354	-0.117769	-0.0844241	-0.120471	Vinexin	SORBS3	-0.215109	0.973615
O60506	22	5	12.1967	0.04736	-0.121815	0.121815	-0.268317	0.231321	0.402439	-0.251497	-0.338181	0.224234	Heterogeneous nuclear ribonucleoprotein Q	SYNCRIP	-0.243629	0.727547
O60508	4	3	3.73591	0.451969	-0.02851	0.02851	0.125749	-0.129535	0.0893164	-0.0447931	-0.0584247	0.0176879	Pre-mRNA-processing factor 17	CDC40	-0.05702	0.973615
O60547	3	2	#NAME?	0.363704	0.199992	-0.199992	-0.473285	-0.231714	0.105024	0.0527822	0.482888	0.0643049	GDP-mannose 4,6 dehydratase	GMDS	0.399983	0.973615
O60566	4	3	-2.97355	0.447789	-0.0651543	0.0651543	0.316377	0.121636	-0.242551	0.0235309	-0.0734654	-0.145528	Mitotic checkpoint serine/threonine-protein kinase BUB1 beta	BUB1B	-0.130309	0.973615
O60568	10	5	3.5424	0.655886	-0.0318062	0.0318062	0.196086	-0.116423	0.0157554	0.0182824	-0.100576	-0.0131247	Multifunctional procollagen lysine hydroxylase and glycosyltransferase LH3	PLOD3	-0.0636124	0.973615
O60573	3	3	-11.4468	0.619615	-0.124639	0.124639	0.405107	0.293923	-0.325114	0.688454	-0.65084	-0.411531	Eukaryotic translation initiation factor 4E type 2	EIF4E2	-0.249278	0.973615
O60610	16	7	-1.17973	0.343432	-0.0168124	0.0168124	0.259207	-0.232187	0.0234172	-0.0331771	-0.0917445	0.0744844	Protein diaphanous homolog 1	DIAPH1	-0.0336248	0.973615
O60645	3	2	-12.1802	0.3175	0.183354	-0.183354	-0.648368	-1.21182	1.31012	0.674317	-1.48915	1.36489	Exocyst complex component 3	EXOC3	0.366709	0.973615
O60664	15	7	12.4369	0.690918	0.121029	-0.121029	-0.341536	0.33221	-0.353762	0.309425	0.356905	-0.303242	Perilipin-3	PLIN3	0.242059	0.973615
O60678	2	2	#NAME?	0.317189	-0.00169584	0.00169584	-0.403131	0.249171	0.159047	-0.171287	-0.0331231	0.199323	Protein arginine N-methyltransferase 3	PRMT3	-0.00339168	0.973615
O60684	5	4	-0.608541	0.929693	0.00768507	-0.00768507	-0.138705	0.281603	-0.165954	0.0362309	0.173354	-0.18653	Importin subunit alpha-7	KPNA6	0.0153701	0.98484
O60701	3	3	-3.51603	0.532144	-0.0222807	0.0222807	-0.168518	0.261843	-0.0264829	0.0660932	0.120435	-0.25337	UDP-glucose 6-dehydrogenase	UGDH	-0.0445615	0.973615
O60716	26	12	6.63795	0.954594	-0.0180432	0.0180432	0.167947	0.110043	-0.223861	0.0756112	0.0120199	-0.141761	Catenin delta-1	CTNND1	-0.0360863	0.988521
O60739	3	3	3.61307	0.0339407	-0.220059	0.220059	0.0791971	0.512358	0.0686226	-0.298554	-0.332535	-0.0290894	Eukaryotic translation initiation factor 1b	EIF1B	-0.440119	0.684173
O60749	6	3	10.3075	0.710131	-0.0632145	0.0632145	0.405292	-0.150269	-0.06538	-0.185006	-0.147222	0.142584	Sorting nexin-2	SNX2	-0.126429	0.973615
O60762	7	5	24.4063	0.924748	-0.0437617	0.0437617	0.102975	-0.451336	0.479646	0.0403089	-0.231581	0.0599871	Dolichol-phosphate mannosyltransferase subunit 1	DPM1	-0.0875233	0.984838
O60763	15	5	18.4888	0.727697	0.0195889	-0.0195889	0.200992	0.152857	-0.412616	-0.0161273	0.130329	-0.0554348	General vesicular transport factor p115	USO1	0.0391779	0.973615
O60783	2	2	11.5442	0.748757	-0.0286586	0.0286586	-0.269846	0.0750526	0.280769	-0.299149	-0.158085	0.371258	28S ribosomal protein S14, mitochondrial	MRPS14	-0.0573172	0.973615
O60784	5	3	9.70329	0.73434	0.0372272	-0.0372272	-0.160971	0.19979	-0.1505	-0.0255143	0.0543413	0.0828545	Target of Myb protein 1	TOM1	0.0744543	0.973615
O60814;P57053;P58876;P62807;Q5QNW6;Q93079;Q99877;Q99879;Q99880	5	3	4.51081	0.954138	-0.0231018	0.0231018	0.280405	-0.248947	0.0378475	0.111995	-0.040855	-0.140446	NA	NA	-0.0462036	0.988521
O60825	5	3	2.7911	0.0557344	0.690507	-0.690507	1.02351	-1.6349	-1.46013	0.836055	0.645182	0.590284	6-phosphofructo-2-kinase/fructose-2,6-bisphosphatase 2	PFKFB2	1.38101	0.772353
O60826	2	2	-5.99898	0.47485	-0.00615936	0.00615936	-0.118206	0.0497279	0.0869557	-0.395486	0.0585924	0.318415	Coiled-coil domain-containing protein 22	CCDC22	-0.0123187	0.973615
O60828	3	2	-2.29047	0.730033	-0.00339672	0.00339672	-0.552489	0.358463	0.204216	-0.181614	0.0320884	0.139336	Polyglutamine-binding protein 1	PQBP1	-0.00679343	0.973615
O60832	15	6	1.43824	0.227082	0.170767	-0.170767	-0.636965	-0.196276	0.320941	-0.183813	0.0702432	0.625871	H/ACA ribonucleoprotein complex subunit DKC1	DKC1	0.341534	0.973615
O60841	18	7	14.6083	0.210616	-0.0356774	0.0356774	-0.266854	0.105788	0.268098	-0.35147	0.047157	0.197281	Eukaryotic translation initiation factor 5B	EIF5B	-0.0713547	0.973615
O60869	7	3	4.63906	0.604375	0.0537029	-0.0537029	-0.778171	0.115978	0.501084	-0.344916	-0.0592401	0.565265	Endothelial differentiation-related factor 1	EDF1	0.107406	0.973615
O60870	3	2	#NAME?	0.366918	-0.0907751	0.0907751	0.0574376	0.189289	0.0255986	-0.123273	-0.125553	-0.0234986	DNA/RNA-binding protein KIN17	KIN	-0.18155	0.973615
O60884	10	5	3.5092	0.808102	0.0427929	-0.0427929	-0.468391	0.293083	0.0469295	-0.114161	-0.00436992	0.24691	DnaJ homolog subfamily A member 2	DNAJA2	0.0855859	0.973615
O60885	5	4	-2.36936	0.0740933	-0.0582922	0.0582922	0.0965853	0.0397188	0.0385724	-0.110843	-0.0595543	-0.00447914	Bromodomain-containing protein 4	BRD4	-0.116584	0.862627
O60888	4	3	3.77474	0.0226677	-0.109233	0.109233	-0.0269553	0.0894749	0.26518	-0.174721	-0.07177	-0.0812088	Protein CutA	CUTA	-0.218466	0.643952
O60906	2	2	#NAME?	0.246858	0.0121046	-0.0121046	0.128383	-0.628685	0.463988	-0.0527113	0.370158	-0.281133	Sphingomyelin phosphodiesterase 2	SMPD2	0.0242091	0.973615
O60925	3	2	-66.1362	0.468067	-0.0965164	0.0965164	0.387587	-0.0659867	-0.0320515	-0.282611	-0.165855	0.158916	Prefoldin subunit 1	PFDN1	-0.193033	0.973615
O60927	2	2	4.89334	0.399516	-0.0448784	0.0448784	0.0743379	0.162704	-0.102406	-0.128468	-0.0364007	0.0302335	E3 ubiquitin-protein ligase PPP1R11	PPP1R11	-0.0897567	0.973615
O75044	2	2	#NAME?	0.553207	0.0205109	-0.0205109	0.0496517	-0.189007	0.0778226	0.460579	-0.425393	0.0263469	SLIT-ROBO Rho GTPase-activating protein 2	SRGAP2	0.0410219	0.973615
O75083	33	5	20.6865	0.721673	0.0224114	-0.0224114	0.1263	0.0965122	-0.290047	-0.0733813	0.0013704	0.139245	WD repeat-containing protein 1	WDR1	0.0448227	0.973615
O75116	6	3	-14.2489	0.833777	-0.0441674	0.0441674	-0.212381	0.534174	-0.18929	-0.0426182	-0.0598098	-0.0300741	Rho-associated protein kinase 2	ROCK2	-0.0883347	0.973615
O75122	3	2	3.05967	0.491324	-0.14556	0.14556	0.503375	0.44419	-0.510885	0.224755	-0.139958	-0.521477	CLIP-associating protein 2	CLASP2	-0.29112	0.973615
O75127	2	2	#NAME?	0.44656	0.0489842	-0.0489842	-0.0586507	-0.170271	0.0819688	0.095951	0.130682	-0.079681	Pentatricopeptide repeat-containing protein 1, mitochondrial	PTCD1	0.0979683	0.973615
O75131	8	5	-3.14057	0.672426	-0.039234	0.039234	0.257609	-0.0629774	-0.0769293	-0.0267793	-0.0811021	-0.00982065	Copine-3	CPNE3	-0.078468	0.973615
O75146	6	3	-1.00003	0.0712034	-0.127796	0.127796	0.310119	0.0373598	0.0359104	-0.0725651	-0.30585	-0.00497456	Huntingtin-interacting protein 1-related protein	HIP1R	-0.255593	0.851948
O75147	4	2	6.80343	0.885201	-0.0136022	0.0136022	-0.164953	0.130965	0.0747947	0.134284	0.111061	-0.286152	Obscurin-like protein 1	OBSL1	-0.0272045	0.975949
O75150	6	5	2.98439	0.967104	-0.0500549	0.0500549	-0.223292	0.386822	-0.0133658	-0.11201	-0.0780744	0.0399198	E3 ubiquitin-protein ligase BRE1B	RNF40	-0.10011	0.989848
O75152	5	2	-9.84978	0.893798	-0.0282532	0.0282532	-0.0243775	0.180798	-0.0716614	-0.210012	-0.317325	0.442578	Zinc finger CCCH domain-containing protein 11A	ZC3H11A	-0.0565063	0.979414
O75153	20	9	2.37032	0.94832	0.0655328	-0.0655328	-0.604337	-0.123432	0.53117	-0.138984	0.152908	0.182675	Clustered mitochondria protein homolog	CLUH	0.131066	0.986055
O75165	5	4	18.2743	0.0249929	-0.116917	0.116917	0.197911	0.0501844	0.102654	-0.100519	-0.233428	-0.0168025	DnaJ homolog subfamily C member 13	DNAJC13	-0.233833	0.656699
O75175	3	2	-12.166	0.4874	0.0881044	-0.0881044	-0.129049	0.134269	-0.269533	-0.0179998	-0.0776422	0.359955	CCR4-NOT transcription complex subunit 3	CNOT3	0.176209	0.973615
O75179	8	2	9.98957	0.105363	0.145728	-0.145728	-0.408305	0.141752	-0.17063	0.129572	0.152715	0.154896	Ankyrin repeat domain-containing protein 17	ANKRD17	0.291455	0.973615
O75190	4	2	#NAME?	0.356273	-0.000541891	0.000541891	0.261763	0.00644987	-0.266587	0.120013	0.145959	-0.267598	DnaJ homolog subfamily B member 6	DNAJB6	-0.00108378	0.973615
O75208	3	2	1.44895	0.634616	-0.024132	0.024132	0.0854979	0.126491	-0.139593	-0.0636188	-0.0255372	0.0167601	Ubiquinone biosynthesis protein COQ9, mitochondrial	COQ9	-0.048264	0.973615
O75223	5	3	4.61442	0.454023	0.101565	-0.101565	-0.457346	0.137132	0.0155198	-0.0891056	0.0331752	0.360625	Gamma-glutamylcyclotransferase	GGCT	0.203129	0.973615
O75251	2	2	5.05961	0.475679	-0.133743	0.133743	0.356486	-0.086647	0.131391	0.280661	-0.665128	-0.0167636	NADH dehydrogenase [ubiquinone] iron-sulfur protein 7, mitochondrial	NDUFS7	-0.267487	0.973615
O75306	7	4	0.480981	0.937971	0.0326926	-0.0326926	0.277181	-0.149112	-0.226147	-0.0986734	0.01266	0.184091	NADH dehydrogenase [ubiquinone] iron-sulfur protein 2, mitochondrial	NDUFS2	0.0653852	0.98484
O75312	3	3	6.23284	0.197763	-0.0838677	0.0838677	0.26156	0.12855	-0.138506	0.0802842	-0.129148	-0.20274	Zinc finger protein ZPR1	ZPR1	-0.167735	0.973615
O75323	3	3	#NAME?	0.778759	-0.0896682	0.0896682	0.248191	-0.0843195	0.105133	-0.0773618	-0.109178	-0.0824648	Protein NipSnap homolog 2	NIPSNAP2	-0.179336	0.973615
O75340	7	6	7.58395	0.907733	-0.0415045	0.0415045	0.34048	-0.497049	0.281083	0.116725	-0.253302	0.0120631	Programmed cell death protein 6	PDCD6	-0.083009	0.980812
O75347	12	4	9.75518	0.0125653	-0.0986	0.0986	0.0203597	0.204485	0.070955	-0.0391629	-0.131411	-0.125227	Tubulin-specific chaperone A	TBCA	-0.1972	0.516084
O75348	7	5	-3.70133	0.173655	-0.0923934	0.0923934	0.146063	0.374253	-0.243135	-0.0160741	-0.300087	0.0389804	V-type proton ATPase subunit G 1	ATP6V1G1	-0.184787	0.973615
O75351	2	2	-1.40301	0.843861	0.00822587	-0.00822587	0.171958	-0.247768	0.0511323	0.156612	0.0555963	-0.187531	Vacuolar protein sorting-associated protein 4B	VPS4B	0.0164517	0.973615
O75362	2	2	20.3831	0.425843	0.186791	-0.186791	-0.740427	-0.318168	0.498222	-0.121554	0.655374	0.0265532	Zinc finger protein 217	ZNF217	0.373582	0.973615
O75367	17	10	6.95389	0.522083	-0.276997	0.276997	0.653072	-0.135481	0.313402	0.477553	-0.675697	-0.632848	Core histone macro-H2A.1	MACROH2A1	-0.553995	0.973615
O75368	5	3	8.52112	0.0617601	-0.0810979	0.0810979	0.132644	0.369131	-0.258481	0.0481931	-0.0247374	-0.26675	SH3 domain-binding glutamic acid-rich-like protein	SH3BGRL	-0.162196	0.800435
O75369-8	105	29	17.2505	0.615535	0.151344	-0.151344	0.335871	-0.273666	-0.516237	0.217453	0.228527	0.00805185	Isoform 8 of Filamin-B	FLNB	0.302688	0.973615
O75376	3	2	-7.70045	0.381443	-0.0827764	0.0827764	0.0965088	0.288843	-0.137022	-0.0136577	-0.16987	-0.0648018	Nuclear receptor corepressor 1	NCOR1	-0.165553	0.973615
O75380	4	3	5.53942	0.64958	-0.00205673	0.00205673	-0.248385	0.206293	0.048262	-0.300644	0.0433111	0.251163	NADH dehydrogenase [ubiquinone] iron-sulfur protein 6, mitochondrial	NDUFS6	-0.00411347	0.973615
O75381	2	2	#NAME?	0.374828	0.258697	-0.258697	-0.281433	-0.379073	-0.115583	0.273772	0.392598	0.10972	Peroxisomal membrane protein PEX14	PEX14	0.517393	0.973615
O75390	10	7	2.91298	0.918946	0.0347394	-0.0347394	0.17954	-0.429826	0.146067	0.0325361	-0.103766	0.175448	Citrate synthase, mitochondrial	CS	0.0694787	0.982958
O75391	2	2	#NAME?	0.274151	-0.0158247	0.0158247	0.17445	0.0622679	-0.189244	0.116728	0.0446222	-0.208824	Sperm-associated antigen 7	SPAG7	-0.0316494	0.973615
O75396	5	3	1.23678	0.0783001	0.158388	-0.158388	-0.220184	-0.324296	0.0693167	0.222178	0.277892	-0.0249074	Vesicle-trafficking protein SEC22b	SEC22B	0.316775	0.884928
O75400	5	3	-0.928452	0.668153	0.0897164	-0.0897164	-0.499467	0.182783	0.0475344	-0.186154	0.149557	0.305746	Pre-mRNA-processing factor 40 homolog A	PRPF40A	0.179433	0.973615
O75431	4	3	1.08741	0.417258	0.0911899	-0.0911899	-0.182762	-0.195393	0.104586	0.094182	-0.107543	0.28693	Metaxin-2	MTX2	0.18238	0.973615
O75436	10	5	-1.27502	0.307947	0.0116187	-0.0116187	-0.0332225	-0.0372903	0.0356569	-0.205603	-0.00888349	0.249343	Vacuolar protein sorting-associated protein 26A	VPS26A	0.0232373	0.973615
O75439	5	5	7.16256	0.483745	-0.0654911	0.0654911	0.356899	0.0293474	-0.189773	0.0816206	0.00870583	-0.2868	Mitochondrial-processing peptidase subunit beta	PMPCB	-0.130982	0.973615
O75475	11	8	2.33408	0.536567	-0.018344	0.018344	0.179537	0.19662	-0.321125	0.114982	-0.142228	-0.0277859	PC4 and SFRS1-interacting protein	PSIP1	-0.0366879	0.973615
O75489	12	7	7.58632	0.0340501	-0.0907741	0.0907741	0.332998	0.0236293	-0.0843045	-0.0500085	-0.103227	-0.119087	NADH dehydrogenase [ubiquinone] iron-sulfur protein 3, mitochondrial	NDUFS3	-0.181548	0.684173
O75494	6	4	4.08232	0.440566	-0.0798833	0.0798833	-0.276153	0.152129	0.363674	-0.12796	0.00412872	-0.115818	Serine/arginine-rich splicing factor 10	SRSF10	-0.159767	0.973615
O75503	2	2	#NAME?	0.475144	-0.0922176	0.0922176	0.224043	-0.0150157	0.0676261	0.120195	-0.100266	-0.296582	Ceroid-lipofuscinosis neuronal protein 5	CLN5	-0.184435	0.973615
O75531	7	4	-10.0027	0.941715	-0.0123894	0.0123894	0.017604	0.0941873	-0.0746232	-0.0798586	0.0888559	-0.0461655	Barrier-to-autointegration factor	BANF1	-0.0247787	0.98484
O75533	31	16	3.18655	0.816692	-0.0437541	0.0437541	0.0591806	-0.252065	0.324147	0.140992	-0.159312	-0.112942	Splicing factor 3B subunit 1	SF3B1	-0.0875081	0.973615
O75534	21	13	4.88904	0.0130951	-0.169181	0.169181	-0.0276568	0.268207	0.266993	-0.116475	-0.117626	-0.273442	Cold shock domain-containing protein E1	CSDE1	-0.338362	0.519423
O75569	2	2	#NAME?	0.513978	0.0502737	-0.0502737	-0.194062	0.117145	-0.073904	0.134501	0.0463876	-0.0300675	Interferon-inducible double-stranded RNA-dependent protein kinase activator A	PRKRA	0.100547	0.973615
O75592	7	4	-1.97591	0.44041	-0.0487135	0.0487135	0.269609	-0.274415	0.150947	-0.285762	-0.175004	0.314625	E3 ubiquitin-protein ligase MYCBP2	MYCBP2	-0.097427	0.973615
O75600	2	2	#NAME?	0.435543	-0.0128786	0.0128786	-0.0744565	0.0407265	0.0723658	0.051805	-0.19152	0.101079	2-amino-3-ketobutyrate coenzyme A ligase, mitochondrial	GCAT	-0.0257572	0.973615
O75607	6	4	-10.4268	0.291334	-0.0289864	0.0289864	0.00972474	0.255487	-0.178252	-0.109104	0.0670052	-0.0448606	Nucleoplasmin-3	NPM3	-0.0579727	0.973615
O75608	2	2	3.69202	0.84036	0.0394355	-0.0394355	0.319765	-0.294604	-0.143468	0.297888	-0.268202	0.0886214	Acyl-protein thioesterase 1	LYPLA1	0.078871	0.973615
O75643	41	17	2.01084	0.817513	0.076228	-0.076228	-0.499551	-0.0970127	0.36788	-0.02918	0.0540991	0.203765	U5 small nuclear ribonucleoprotein 200 kDa helicase	SNRNP200	0.152456	0.973615
O75663	10	3	-4.35321	0.570508	-0.0815571	0.0815571	0.564467	-0.160785	-0.15901	-0.117235	-0.177854	0.0504179	TIP41-like protein	TIPRL	-0.163114	0.973615
O75676	3	3	2.67434	0.970027	-0.0325011	0.0325011	0.159817	-0.152891	0.0905772	0.191205	-0.114484	-0.174224	Ribosomal protein S6 kinase alpha-4	RPS6KA4	-0.0650022	0.989918
O75688	5	2	-8.63482	0.863242	-0.00360724	0.00360724	0.143795	-0.039711	-0.0932628	-0.116339	0.124845	-0.0193282	Protein phosphatase 1B	PPM1B	-0.00721447	0.974423
O75694	12	6	0.689027	0.244417	-0.0710435	0.0710435	0.0475965	0.201423	-0.0358887	-0.0750471	-0.156108	0.0180243	Nuclear pore complex protein Nup155	NUP155	-0.142087	0.973615
O75746	6	5	-5.4555	0.678019	0.018305	-0.018305	-0.316836	-0.141721	0.403642	-0.411511	0.0827565	0.383669	Electrogenic aspartate/glutamate antiporter SLC25A12, mitochondrial	SLC25A12	0.0366099	0.973615
O75794	4	4	5.11053	0.0355563	-0.147853	0.147853	0.0716718	0.356396	0.0154909	-0.118852	-0.231598	-0.0931086	Cell division cycle protein 123 homolog	CDC123	-0.295706	0.684173
O75821	14	12	3.67155	0.00671946	-0.192956	0.192956	-0.174352	0.391113	0.362108	-0.0647847	-0.256993	-0.257091	Eukaryotic translation initiation factor 3 subunit G	EIF3G	-0.385913	0.432201
O75822	4	4	4.67822	0.0496707	-0.0956918	0.0956918	-0.0381644	0.182298	0.142941	-0.122096	-0.210121	0.0451421	Eukaryotic translation initiation factor 3 subunit J	EIF3J	-0.191384	0.728187
O75828	2	2	-7.08782	0.234709	0.0927608	-0.0927608	-0.0222991	-0.110571	-0.145412	-0.0746808	0.107659	0.245304	Carbonyl reductase [NADPH] 3	CBR3	0.185522	0.973615
O75832	3	2	-5.55565	0.83292	-0.0330321	0.0330321	0.132052	0.0351156	-0.0680708	-0.210346	-0.15669	0.26794	26S proteasome non-ATPase regulatory subunit 10	PSMD10	-0.0660643	0.973615
O75844	4	3	4.98138	0.247774	-0.194947	0.194947	0.979518	-0.07674	-0.317936	-0.248969	-0.252668	-0.0832043	CAAX prenyl protease 1 homolog	ZMPSTE24	-0.389894	0.973615
O75874	17	10	3.96825	0.810437	0.0671625	-0.0671625	0.459113	-0.307068	-0.353532	0.24198	0.114727	-0.155219	Isocitrate dehydrogenase [NADP] cytoplasmic	IDH1	0.134325	0.973615
O75884	4	2	9.20081	0.785994	0.0335128	-0.0335128	0.0254758	0.0482968	-0.174311	-0.191283	0.000151368	0.29167	Serine hydrolase RBBP9	RBBP9	0.0670257	0.973615
O75909	2	2	#NAME?	0.85765	0.0333259	-0.0333259	-0.043868	-0.0110834	-0.0450264	0.00981693	0.0865386	0.00362231	Cyclin-K	CCNK	0.0666519	0.973622
O75915	3	3	2.99307	0.794904	0.0732424	-0.0732424	-0.199732	-0.290053	0.270059	-0.165271	0.0503899	0.334609	PRA1 family protein 3	ARL6IP5	0.146485	0.973615
O75934	3	3	#NAME?	0.0485216	0.042119	-0.042119	-0.20535	0.100253	-0.0212602	0.0641942	0.110839	-0.0486766	Pre-mRNA-splicing factor SPF27	BCAS2	0.0842381	0.727547
O75935	2	2	-14.2134	0.146885	-0.280813	0.280813	0.455766	-0.0849817	0.471655	-0.377186	-0.318118	-0.147135	Dynactin subunit 3	DCTN3	-0.561626	0.973615
O75937	5	3	-5.09532	0.811576	0.177174	-0.177174	-0.751269	0.343427	-0.123681	0.951841	0.357499	-0.777816	DnaJ homolog subfamily C member 8	DNAJC8	0.354349	0.973615
O75940	3	2	-0.499617	0.0603089	-0.19635	0.19635	0.323588	0.303584	-0.0381207	-0.122515	-0.12917	-0.337367	Survival of motor neuron-related-splicing factor 30	SMNDC1	-0.392701	0.793973
O75947	12	5	1.04283	0.867092	-0.272615	0.272615	0.852696	1.10811	-1.14296	1.26126	-0.994415	-1.08469	ATP synthase subunit d, mitochondrial	ATP5PD	-0.545231	0.974423
O75955	5	3	1.22914	0.590208	-0.0312889	0.0312889	-0.0420951	-0.0830692	0.219031	-0.170339	0.0029389	0.0735329	Flotillin-1	FLOT1	-0.0625779	0.973615
O75962	2	2	#NAME?	0.639227	0.0293857	-0.0293857	-0.0350614	0.114279	-0.167375	-0.184243	-0.00675337	0.279153	Triple functional domain protein	TRIO	0.0587713	0.973615
O75964	7	7	8.06651	0.907483	-0.0809964	0.0809964	0.308902	-0.373855	0.307943	0.176449	-0.228488	-0.19095	ATP synthase subunit g, mitochondrial	ATP5MG	-0.161993	0.980812
O76003	9	7	1.9174	0.0523189	-0.309181	0.309181	0.430586	0.291299	0.205659	-0.506843	0.121461	-0.542162	Glutaredoxin-3	GLRX3	-0.618362	0.750031
O76021	12	6	-0.168101	0.882492	-0.00935295	0.00935295	-0.463458	0.175081	0.316436	-0.297332	0.0614282	0.207845	Ribosomal L1 domain-containing protein 1	RSL1D1	-0.0187059	0.974423
O76031	5	4	-1.05885	0.825208	-0.0206229	0.0206229	-0.0809352	0.143561	-0.000757267	-0.0538605	-0.0924525	0.0844444	ATP-dependent Clp protease ATP-binding subunit clpX-like, mitochondrial	CLPX	-0.0412457	0.973615
O76054	3	3	12.9211	0.94602	0.0451653	-0.0451653	0.443353	-0.741863	0.163014	-0.0592245	0.203565	-0.00884459	SEC14-like protein 2	SEC14L2	0.0903306	0.986055
O76070	5	3	2.05324	0.370637	-0.287136	0.287136	0.816058	0.4962	-0.450848	-0.43802	0.357416	-0.780805	Gamma-synuclein	SNCG	-0.574273	0.973615
O76071	3	2	#NAME?	0.855933	0.0707748	-0.0707748	0.875439	-0.504032	-0.583731	0.736058	0.419886	-0.943619	Probable cytosolic iron-sulfur protein assembly protein CIAO1	CIAO1	0.14155	0.973622
O76094	14	6	1.21942	0.781054	0.063139	-0.063139	-0.669621	0.578951	-0.0987467	0.0845238	0.108007	-0.0031135	Signal recognition particle subunit SRP72	SRP72	0.126278	0.973615
O94760	4	2	#NAME?	0.542167	0.0413072	-0.0413072	0.217671	0.0394289	-0.381022	0.0804756	-0.082649	0.126095	N(G),N(G)-dimethylarginine dimethylaminohydrolase 1	DDAH1	0.0826145	0.973615
O94763	5	5	4.48313	0.0371946	-0.171905	0.171905	0.161636	0.37614	-0.0220609	-0.0881615	-0.145135	-0.282419	Unconventional prefoldin RPB5 interactor 1	URI1	-0.34381	0.692549
O94776	15	7	2.36341	0.999645	-0.122872	0.122872	0.349054	0.147767	-0.128206	0.338769	-0.385299	-0.322086	Metastasis-associated protein MTA2	MTA2	-0.245743	0.999732
O94804	2	2	5.16171	0.0943265	-0.391489	0.391489	0.210209	0.334948	0.62931	-0.797562	-0.620354	0.243449	Serine/threonine-protein kinase 10	STK10	-0.782978	0.961648
O94822	4	2	-7.45889	0.588693	0.0252021	-0.0252021	0.635775	0.0752939	-0.786675	0.0546989	0.602375	-0.581468	E3 ubiquitin-protein ligase listerin	LTN1	0.0504041	0.973615
O94826	11	4	6.34548	0.0648674	0.1095	-0.1095	-0.0375546	0.0597997	-0.350744	0.134161	0.101329	0.0930092	Mitochondrial import receptor subunit TOM70	TOMM70	0.218999	0.819011
O94842	4	4	8.57293	0.00791453	-0.137735	0.137735	0.190389	0.187493	0.0353239	0.0522166	-0.128977	-0.336446	TOX high mobility group box family member 4	TOX4	-0.275471	0.449677
O94856	2	2	15.2728	0.82353	0.0313323	-0.0313323	-0.42796	0.215869	0.118094	-0.0137511	0.00372835	0.10402	Neurofascin	NFASC	0.0626646	0.973615
O94874	9	3	-0.594542	0.0832179	-0.376314	0.376314	0.143782	0.439572	0.545589	-0.526911	0.383877	-0.985909	E3 UFM1-protein ligase 1	UFL1	-0.752629	0.907937
O94888	6	2	8.75528	0.57588	-0.107093	0.107093	0.0753448	0.0459698	0.199964	-0.200477	0.535969	-0.656771	UBX domain-containing protein 7	UBXN7	-0.214186	0.973615
O94901	3	2	3.90189	0.693747	-0.0449693	0.0449693	0.319347	-0.276749	0.0923105	-0.0648556	-0.169398	0.0993456	SUN domain-containing protein 1	SUN1	-0.0899386	0.973615
O94903	2	2	#NAME?	0.0261298	-0.0481321	0.0481321	-0.0164384	0.0816891	0.0791458	-0.211302	0.024256	0.0426495	Pyridoxal phosphate homeostasis protein	PLPBP	-0.0962643	0.663519
O94905	7	4	-2.60095	0.0110548	-0.140804	0.140804	0.233666	-0.00807939	0.196826	-0.297347	-0.162945	0.0378796	Erlin-2	ERLIN2	-0.281609	0.49866
O94906	15	5	21.6044	0.929594	0.0291341	-0.0291341	0.113233	-0.352813	0.152178	0.0663267	-0.0844748	0.10555	Pre-mRNA-processing factor 6	PRPF6	0.0582681	0.98484
O94925-3	8	5	-2.48528	0.583256	0.0232061	-0.0232061	-0.0668926	-0.0104423	0.00771666	0.282032	-0.146317	-0.0660974	Isoform 3 of Glutaminase kidney isoform, mitochondrial	GLS	0.0464121	0.973615
O94966-5;O94966-6;O94966-7	2	2	#NAME?	0.641402	-0.0707895	0.0707895	0.0583262	0.0684314	0.0856111	-0.244777	0.0430075	-0.0105995	NA	NA	-0.141579	0.973615
O94973	2	2	0.209997	0.27819	0.225335	-0.225335	0.0928083	-0.372392	-0.396422	0.33123	0.120101	0.224675	AP-2 complex subunit alpha-2	AP2A2	0.450671	0.973615
O94979	14	6	-0.661295	0.0893297	-0.127633	0.127633	0.384928	0.0315646	-0.0335947	-0.0829565	-0.0625184	-0.237423	Protein transport protein Sec31A	SEC31A	-0.255265	0.939891
O94992	3	3	6.28269	0.0744049	-0.176146	0.176146	-0.0169342	0.487793	0.0575777	-0.40666	-0.263437	0.14166	Protein HEXIM1	HEXIM1	-0.352291	0.862627
O95049	4	3	6.81895	0.647558	-0.025941	0.025941	-0.177388	0.244045	0.0111662	-0.101149	-0.108502	0.131828	Tight junction protein ZO-3	TJP3	-0.051882	0.973615
O95071	5	3	-3.68191	0.28144	-0.0503197	0.0503197	0.235503	0.0229214	-0.107465	0.115982	-0.256158	-0.0107829	E3 ubiquitin-protein ligase UBR5	UBR5	-0.100639	0.973615
O95081	2	2	#NAME?	0.364433	0.161554	-0.161554	-0.403134	0.659511	-0.74104	0.640773	0.324322	-0.480431	Arf-GAP domain and FG repeat-containing protein 2	AGFG2	0.323109	0.973615
O95155	2	2	4.53748	0.0678092	-0.0760861	0.0760861	0.0949353	0.119542	0.0137808	-0.185067	-0.0658463	0.0226546	Ubiquitin conjugation factor E4 B	UBE4B	-0.152172	0.834386
O95159	2	2	4.46589	0.503931	0.168849	-0.168849	-0.784887	-0.0239853	0.302324	-0.47386	0.296982	0.683426	Zinc finger protein-like 1	ZFPL1	0.337699	0.973615
O95163	4	3	-19.4245	0.610018	-0.00996829	0.00996829	-0.0614484	0.263717	-0.172364	0.0582693	-0.0516473	-0.0365268	Elongator complex protein 1	ELP1	-0.0199366	0.973615
O95167	2	2	#NAME?	0.227549	-0.0277399	0.0277399	-0.13744	0.0691083	0.151551	-0.00572685	0.0192113	-0.0967041	NADH dehydrogenase [ubiquinone] 1 alpha subcomplex subunit 3	NDUFA3	-0.0554798	0.973615
O95169	3	2	-24.8406	0.534169	-0.0255188	0.0255188	0.199495	0.125937	-0.248876	0.198374	-0.229418	-0.0455124	NADH dehydrogenase [ubiquinone] 1 beta subcomplex subunit 8, mitochondrial	NDUFB8	-0.0510375	0.973615
O95182	5	3	3.27308	0.316166	0.0581612	-0.0581612	0.157017	-0.160243	-0.171258	0.194926	0.00803432	-0.0284772	NADH dehydrogenase [ubiquinone] 1 alpha subcomplex subunit 7	NDUFA7	0.116322	0.973615
O95197	6	4	9.23133	0.86128	-0.00900935	0.00900935	0.274871	-0.403056	0.155214	0.00129702	-0.0151589	-0.0131661	Reticulon-3	RTN3	-0.0180187	0.974156
O95197-3	2	2	-6.05328	0.757933	0.00284493	-0.00284493	0.0442674	-0.393644	0.340842	0.0322594	-0.0804329	0.0567083	Isoform 3 of Reticulon-3	RTN3	0.00568986	0.973615
O95202	6	2	-3.97229	0.695951	0.0727065	-0.0727065	-0.7038	0.181093	0.304587	-0.251789	0.022743	0.447166	Mitochondrial proton/calcium exchanger protein	LETM1	0.145413	0.973615
O95218	5	3	2.71123	0.831562	0.00330167	-0.00330167	-0.401031	0.396354	-0.00522762	-0.224434	0.130581	0.103758	Zinc finger Ran-binding domain-containing protein 2	ZRANB2	0.00660333	0.973615
O95232	5	3	8.74157	0.976389	-0.0110973	0.0110973	-0.20893	0.337724	-0.0955017	-0.111094	0.187869	-0.110067	Luc7-like protein 3	LUC7L3	-0.0221945	0.991295
O95235	10	8	4.06403	0.000648852	-0.394802	0.394802	0.408267	0.364034	0.412106	0.177663	-0.692926	-0.669145	Kinesin-like protein KIF20A	KIF20A	-0.789605	0.138246
O95239	4	4	2.56222	0.164083	0.123608	-0.123608	-0.48161	0.0956341	0.0151508	0.0776856	0.197497	0.0956422	Chromosome-associated kinesin KIF4A	KIF4A	0.247216	0.973615
O95248	3	2	7.92673	0.828062	-0.0311191	0.0311191	0.250652	-0.2521	0.0948049	0.199946	-0.0826001	-0.210703	Myotubularin-related protein 5	SBF1	-0.0622381	0.973615
O95292	2	2	13.22	0.463973	0.131914	-0.131914	-0.675209	-0.133637	0.413103	-0.0843773	0.0966801	0.38344	Vesicle-associated membrane protein-associated protein B/C	VAPB	0.263829	0.973615
O95297	2	2	10.8819	0.753136	-0.0253598	0.0253598	0.231404	0.295389	-0.450714	0.228515	-0.198377	-0.106218	Myelin protein zero-like protein 1	MPZL1	-0.0507197	0.973615
O95299	2	2	#NAME?	0.629086	0.10596	-0.10596	-0.180962	-0.268989	0.132072	0.144681	-0.00773672	0.180935	NADH dehydrogenase [ubiquinone] 1 alpha subcomplex subunit 10, mitochondrial	NDUFA10	0.21192	0.973615
O95336	9	4	-2.85798	0.937398	-0.0197876	0.0197876	0.136734	0.133525	-0.210896	0.0190196	-0.00528471	-0.0730977	6-phosphogluconolactonase	PGLS	-0.0395752	0.98484
O95347	13	7	1.68328	0.552937	0.0825445	-0.0825445	0.191558	-0.586416	0.147225	0.260436	0.0442269	-0.0570295	Structural maintenance of chromosomes protein 2	SMC2	0.165089	0.973615
O95372	5	3	6.70639	0.957976	0.0776834	-0.0776834	0.494354	-0.510067	-0.217338	0.255806	0.0107614	-0.0335169	Acyl-protein thioesterase 2	LYPLA2	0.155367	0.989194
O95373	15	5	0.179919	0.543575	-0.104964	0.104964	-0.403518	0.242521	0.475888	-0.427512	-0.453612	0.566234	Importin-7	IPO7	-0.209927	0.973615
O95376	3	2	3.87671	0.723596	0.00305791	-0.00305791	-0.171939	0.161712	0.00105355	-0.0235451	0.0122496	0.0204693	E3 ubiquitin-protein ligase ARIH2	ARIH2	0.00611582	0.973615
O95394	2	2	2.30974	0.784181	-0.018714	0.018714	0.315578	-0.0903434	-0.169093	-0.1706	-0.0295962	0.144055	Phosphoacetylglucosamine mutase	PGM3	-0.037428	0.973615
O95425	2	2	8.70115	0.341289	-0.133481	0.133481	0.415877	0.176393	-0.191828	0.202234	-0.225382	-0.377294	Supervillin	SVIL	-0.266961	0.973615
O95433	17	10	2.45143	0.539821	0.166094	-0.166094	-0.398737	0.092909	-0.192455	0.104239	0.275996	0.118048	Activator of 90 kDa heat shock protein ATPase homolog 1	AHSA1	0.332189	0.973615
O95453	3	2	-7.20823	0.391707	-0.570247	0.570247	1.0889	0.220466	0.401375	-0.671572	-0.772398	-0.266771	Poly(A)-specific ribonuclease PARN	PARN	-1.14049	0.973615
O95456	4	2	-2.77504	0.797416	-0.028611	0.028611	0.265373	-0.263243	0.0837028	0.0310266	0.0252909	-0.142151	Proteasome assembly chaperone 1	PSMG1	-0.057222	0.973615
O95470	3	2	-5.06702	0.386776	-0.136521	0.136521	0.452209	-0.373002	0.330355	-0.489029	-0.630938	0.710404	Sphingosine-1-phosphate lyase 1	SGPL1	-0.273042	0.973615
O95478	5	3	-2.67062	0.0395231	-0.0905691	0.0905691	0.0640499	0.267657	-0.0599993	0.0221484	-0.297197	0.00334116	Ribosome biogenesis protein NSA2 homolog	NSA2	-0.181138	0.698106
O95487	2	2	#NAME?	0.427638	0.0338927	-0.0338927	-0.0854692	0.00459689	-0.0208059	-0.00384636	-0.026036	0.131561	Protein transport protein Sec24B	SEC24B	0.0677855	0.973615
O95551	3	2	#NAME?	0.908869	-0.00244384	0.00244384	0.131763	0.0618123	-0.186244	0.00491854	0.00296398	-0.015214	Tyrosyl-DNA phosphodiesterase 2	TDP2	-0.00488767	0.981729
O95563	2	2	#NAME?	0.629905	0.273755	-0.273755	0.735243	-0.69514	-0.861368	1.43606	0.729764	-1.34456	Mitochondrial pyruvate carrier 2	MPC2	0.54751	0.973615
O95571	3	3	16.7199	0.737079	0.0542175	-0.0542175	-0.5069	0.243427	0.100821	-0.205398	0.0214993	0.346551	Persulfide dioxygenase ETHE1, mitochondrial	ETHE1	0.108435	0.973615
O95573	16	14	8.10662	0.998832	0.0171187	-0.0171187	0.264825	-0.397873	0.0816918	0.18222	-0.0266132	-0.104251	Fatty acid CoA ligase Acsl3	ACSL3	0.0342374	0.999732
O95602	4	2	-7.25957	0.452542	0.127158	-0.127158	0.115156	-0.142077	-0.354553	0.209471	0.424703	-0.2527	DNA-directed RNA polymerase I subunit RPA1	POLR1A	0.254316	0.973615
O95628	2	2	1.82209	0.697924	0.00390048	-0.00390048	-0.252593	0.209919	0.0309724	-0.200206	0.158131	0.0537765	CCR4-NOT transcription complex subunit 4	CNOT4	0.00780096	0.973615
O95630	2	2	#NAME?	0.890604	-0.0196526	0.0196526	-0.0769236	0.00475869	0.131123	0.0965962	0.0897913	-0.245345	STAM-binding protein	STAMBP	-0.0393051	0.977799
O95671	5	3	-5.14046	0.643618	-0.0452277	0.0452277	-0.0438882	0.267565	-0.0879941	-0.160572	0.0583663	-0.0334771	Probable bifunctional dTTP/UTP pyrophosphatase/methyltransferase protein	ASMTL	-0.0904555	0.973615
O95678	2	2	-17.1766	0.107554	-0.233355	0.233355	0.296222	0.30807	0.0957718	0.0217919	-0.2844	-0.437456	Keratin, type II cytoskeletal 75	KRT75	-0.46671	0.973615
O95684	3	2	2.65553	0.590556	-0.0928675	0.0928675	0.443815	0.160833	-0.326045	-0.161657	0.255455	-0.372401	Centrosomal protein 43	CEP43	-0.185735	0.973615
O95716	4	2	-0.673779	0.69075	0.0695691	-0.0695691	0.36406	-0.479387	-0.0933809	0.09427	-0.152808	0.267245	Ras-related protein Rab-3D	RAB3D	0.139138	0.973615
O95721	5	3	11.725	0.84271	0.0623316	-0.0623316	-0.407783	0.212305	0.00848276	0.00143252	-0.0453417	0.230904	Synaptosomal-associated protein 29	SNAP29	0.124663	0.973615
O95747	6	4	4.17779	0.0483918	-0.405359	0.405359	0.555069	0.0658071	0.5952	-0.431618	-0.128069	-0.65639	Serine/threonine-protein kinase OSR1	OXSR1	-0.810718	0.727547
O95757	7	5	-0.387644	0.932998	0.110839	-0.110839	-0.915703	-0.409576	0.992763	0.177766	-0.119417	0.274166	Heat shock 70 kDa protein 4L	HSPA4L	0.221677	0.98484
O95758	7	3	-4.48584	0.58412	-0.0646676	0.0646676	0.0620923	0.00283129	0.129079	0.172747	-0.397902	0.0311523	Polypyrimidine tract-binding protein 3	PTBP3	-0.129335	0.973615
O95777	3	2	-1.34455	0.347227	-0.0626859	0.0626859	0.0605651	0.192196	-0.0647036	-0.205275	-0.0240228	0.04124	U6 snRNA-associated Sm-like protein LSm8	LSM8	-0.125372	0.973615
O95782	8	7	-2.33773	0.8916	0.00138503	-0.00138503	0.159052	-0.0811623	-0.0820452	-0.00576955	-0.0475731	0.0574978	AP-2 complex subunit alpha-1	AP2A1	0.00277007	0.978264
O95793	12	7	15.5164	0.112974	-0.11989	0.11989	0.191421	0.29541	-0.127159	0.0515604	-0.0483064	-0.362925	Double-stranded RNA-binding protein Staufen homolog 1	STAU1	-0.239781	0.973615
O95801	3	3	-2.34163	0.314939	-0.0442347	0.0442347	-0.0289343	0.111964	0.0496747	-0.0552622	-0.139731	0.0622889	Tetratricopeptide repeat protein 4	TTC4	-0.0884695	0.973615
O95816	6	4	-1.48302	0.157043	-0.119536	0.119536	0.306358	0.156473	-0.104223	-0.0405077	-0.00167489	-0.316425	BAG family molecular chaperone regulator 2	BAG2	-0.239072	0.973615
O95817	11	8	2.55146	0.870018	-0.0719127	0.0719127	0.0852634	0.461145	-0.33067	0.017956	-0.0851627	-0.148531	BAG family molecular chaperone regulator 3	BAG3	-0.143825	0.974423
O95819	3	2	#NAME?	0.626185	-0.0976375	0.0976375	0.121337	-0.110343	0.281919	-0.517539	0.485042	-0.260416	Mitogen-activated protein kinase kinase kinase kinase 4	MAP4K4	-0.195275	0.973615
O95831	9	6	2.5985	0.102682	-0.0714618	0.0714618	0.219872	0.068153	-0.0736396	0.0948722	0.0186115	-0.327869	Apoptosis-inducing factor 1, mitochondrial	AIFM1	-0.142924	0.973615
O95834	3	2	-2.51076	0.373288	-0.245726	0.245726	-0.100041	0.453731	0.383487	-0.035345	-0.340665	-0.361167	Echinoderm microtubule-associated protein-like 2	EML2	-0.491452	0.973615
O95861	11	5	3.12764	0.748597	0.000752784	-0.000752784	0.231073	0.124962	-0.358293	-0.034943	0.0792669	-0.0420655	3'(2'),5'-bisphosphate nucleotidase 1	BPNT1	0.00150557	0.973615
O95865	4	2	3.35475	0.660023	0.0875465	-0.0875465	-0.596959	-0.0229303	0.35725	-0.162932	-0.0725216	0.498093	N(G),N(G)-dimethylarginine dimethylaminohydrolase 2	DDAH2	0.175093	0.973615
O95881	2	2	5.57259	0.758662	-0.11912	0.11912	0.26446	0.53011	-0.437208	0.189528	-0.27661	-0.27028	Thioredoxin domain-containing protein 12	TXNDC12	-0.238241	0.973615
O95900	3	2	2.13917	0.713199	-0.1837	0.1837	0.390161	-0.788002	0.948943	0.182101	-0.56208	-0.171123	Pseudouridylate synthase TRUB2, mitochondrial	TRUB2	-0.367401	0.973615
O95983	2	2	#NAME?	0.435242	-0.082048	0.082048	0.1009	0.211785	-0.0665403	-0.181885	0.0485385	-0.112797	Methyl-CpG-binding domain protein 3	MBD3	-0.164096	0.973615
O95989	2	2	#NAME?	0.174555	0.045518	-0.045518	0.569022	-0.0432356	-0.662341	-0.111269	0.0411246	0.206699	Diphosphoinositol polyphosphate phosphohydrolase 1	NUDT3	0.0910361	0.973615
O95999	2	2	-2.04495	0.385733	-0.105255	0.105255	0.173469	0.262949	-0.120653	-0.117004	-0.0307376	-0.168024	B-cell lymphoma/leukemia 10	BCL10	-0.21051	0.973615
O96000	5	3	-2.41372	0.573585	0.00714293	-0.00714293	0.149877	0.0123185	-0.183624	0.123808	-0.0321838	-0.070195	NADH dehydrogenase [ubiquinone] 1 beta subcomplex subunit 10	NDUFB10	0.0142859	0.973615
O96005	4	4	2.207	0.576093	-0.354995	0.354995	0.566351	0.13114	0.367493	0.426661	-0.767124	-0.724522	Putative lipid scramblase CLPTM1	CLPTM1	-0.70999	0.973615
O96008	5	3	-0.903421	0.635393	0.126328	-0.126328	0.733396	-0.511263	-0.601117	0.589861	0.473748	-0.684626	Mitochondrial import receptor subunit TOM40 homolog	TOMM40	0.252656	0.973615
O96019	7	3	-7.17557	0.391251	0.0890409	-0.0890409	0.245186	-0.211782	-0.300526	0.049313	0.157508	0.0603023	Actin-like protein 6A	ACTL6A	0.178082	0.973615
P00167	6	4	-5.88756	0.0456049	-0.114389	0.114389	0.137598	0.0449735	0.160596	-0.205861	-0.113557	-0.0237494	Cytochrome b5	CYB5A	-0.228778	0.727547
P00338	28	17	5.64292	0.988799	0.0870841	-0.0870841	0.0866064	-0.822261	0.474403	0.0806633	0.128336	0.0522533	L-lactate dehydrogenase A chain	LDHA	0.174168	0.996398
P00367	14	7	14.0221	0.000926609	0.47216	-0.47216	-0.533589	-0.48726	-0.39563	0.403297	0.502635	0.510547	Glutamate dehydrogenase 1, mitochondrial	GLUD1	0.944319	0.162251
P00374	3	3	5.67705	0.985705	-0.000644085	0.000644085	-0.369542	0.419825	-0.0483503	0.167853	-0.431232	0.261447	Dihydrofolate reductase	DHFR	-0.00128817	0.99534
P00387	11	6	-0.607672	0.0375691	0.251258	-0.251258	0.0678485	-0.348936	-0.472688	0.527483	0.231483	-0.00518975	NADH-cytochrome b5 reductase 3	CYB5R3	0.502517	0.692549
P00390	12	5	11.242	0.736663	-0.0274377	0.0274377	0.0320004	0.209058	-0.158745	-0.12334	-0.055244	0.0962712	Glutathione reductase, mitochondrial	GSR	-0.0548754	0.973615
P00403	2	2	#NAME?	0.131821	0.986544	-0.986544	-0.945816	-0.148153	-1.86566	2.37973	1.93096	-1.35106	Cytochrome c oxidase subunit 2	MT-CO2	1.97309	0.973615
P00441	8	5	1.67126	0.410932	-0.201215	0.201215	-0.275652	-0.269628	1.14892	-0.406679	-0.00315599	-0.193809	Superoxide dismutase [Cu-Zn]	SOD1	-0.402429	0.973615
P00491	18	12	4.09122	0.202164	0.0887844	-0.0887844	0.0831846	-0.354194	0.00465607	0.182396	0.132838	-0.0488805	Purine nucleoside phosphorylase	PNP	0.177569	0.973615
P00492	6	2	-22.0415	0.467934	-0.137438	0.137438	0.399873	-0.192149	0.20459	0.0556211	-0.13138	-0.336556	Hypoxanthine-guanine phosphoribosyltransferase	HPRT1	-0.274876	0.973615
P00505	21	9	0.696309	0.315212	0.211385	-0.211385	0.565784	-0.273877	-0.926063	0.280139	0.292715	0.0613018	Aspartate aminotransferase, mitochondrial	GOT2	0.42277	0.973615
P00533	66	30	7.64439	0.00318108	-0.137021	0.137021	0.334309	-0.2586	0.335355	-0.134608	-0.144211	-0.132244	Epidermal growth factor receptor	EGFR	-0.274042	0.31895
P00558	31	7	18.2971	0.00257185	0.237709	-0.237709	-0.777182	0.0235274	0.0405287	0.0970172	0.382115	0.233994	Phosphoglycerate kinase 1	PGK1	0.475417	0.273982
P00568	4	3	-0.633328	0.704716	-0.0693833	0.0693833	-0.209219	0.2323	0.185069	-0.133239	0.0121923	-0.0871036	Adenylate kinase isoenzyme 1	AK1	-0.138767	0.973615
P00813	4	2	-6.59492	0.0685253	-0.125621	0.125621	0.0528844	0.0448198	0.27916	-0.224964	-0.0524099	-0.0994898	Adenosine deaminase	ADA	-0.251242	0.834386
P00918	3	3	3.82282	0.35959	0.0822094	-0.0822094	-0.171317	0.106801	-0.182111	0.132858	0.0223554	0.0914151	Carbonic anhydrase 2	CA2	0.164419	0.973615
P00966	16	7	7.96703	0.967875	0.0426278	-0.0426278	0.147227	-0.42712	0.15201	-0.0026739	-0.0104932	0.141051	Argininosuccinate synthase	ASS1	0.0852556	0.989848
P01011	2	2	#NAME?	0.122623	-0.00729949	0.00729949	-0.105409	-0.212584	0.339892	0.264603	0.222131	-0.508633	Alpha-1-antichymotrypsin	SERPINA3	-0.014599	0.973615
P01024	4	4	13.7437	0.000304594	-0.256918	0.256918	0.334276	0.251412	0.185068	-0.25425	-0.31983	-0.196675	Complement C3	C3	-0.513837	0.0943964
P01111	4	3	8.01425	0.936343	-0.0983579	0.0983579	-1.19003	0.771855	0.713249	1.21633	-0.630389	-0.881015	GTPase NRas	NRAS	-0.196716	0.98484
P01116-2	4	2	8.90913	0.427956	-0.0996508	0.0996508	0.308004	-0.0547724	0.0457212	-0.206971	-0.392492	0.30051	Isoform 2B of GTPase KRas	KRAS	-0.199302	0.973615
P01130	2	2	#NAME?	0.44248	-0.051306	0.051306	0.103694	-0.0317486	0.0819725	-0.109823	-0.140904	0.0968096	Low-density lipoprotein receptor	LDLR	-0.102612	0.973615
P01889	4	2	9.16331	0.511651	-0.0532926	0.0532926	0.187654	0.230863	-0.258639	-0.0555582	-0.0315194	-0.0728002	HLA class I histocompatibility antigen, B alpha chain	HLA-B	-0.106585	0.973615
P01893	5	3	-6.25637	0.13005	-0.147685	0.147685	0.461178	-0.0242037	0.00608198	-0.151823	-0.104125	-0.187108	Putative HLA class I histocompatibility antigen, alpha chain H	HLA-H	-0.295371	0.973615
P02511	3	3	-0.338594	0.731258	-0.0306897	0.0306897	-0.0392598	0.423275	-0.291946	-0.304672	-0.314193	0.526795	Alpha-crystallin B chain	CRYAB	-0.0613793	0.973615
P02533	10	5	14.079	0.771961	-0.000672228	0.000672228	-0.288276	0.290825	-0.000533157	-0.118597	-0.0196214	0.136202	Keratin, type I cytoskeletal 14	KRT14	-0.00134446	0.973615
P02545	52	25	5.25379	0.542404	-0.0634818	0.0634818	0.262959	0.311535	-0.384049	-0.175685	-0.0822502	0.0674895	Prelamin-A/C	LMNA	-0.126964	0.973615
P02545-2	2	2	#NAME?	0.846395	-0.0639207	0.0639207	0.293968	0.476605	-0.578811	0.0696141	-0.0251483	-0.236228	Isoform C of Prelamin-A/C	LMNA	-0.127841	0.973615
P02786	23	13	10.0934	0.609945	0.0904207	-0.0904207	0.107812	-0.25006	-0.129014	0.536211	-0.217272	-0.0476769	Transferrin receptor protein 1	TFRC	0.180841	0.973615
P02794	3	2	#NAME?	0.269192	-0.199544	0.199544	0.347485	0.281162	-0.0300137	-0.0956461	-0.143216	-0.359771	Ferritin heavy chain	FTH1	-0.399089	0.973615
P02795	2	2	#NAME?	0.524376	-0.207838	0.207838	0.253548	0.799955	-0.42999	-0.1868	0.140475	-0.577189	Metallothionein-2	MT2A	-0.415676	0.973615
P03928	2	2	#NAME?	0.642903	-0.0568572	0.0568572	0.0339904	-0.0603755	0.196957	-0.0691077	-0.0788033	-0.0226605	ATP synthase protein 8	MT-ATP8	-0.113714	0.973615
P04040	14	7	4.54383	0.702807	0.00673383	-0.00673383	0.0437251	-0.129593	0.0656667	-0.104267	-0.147667	0.272135	Catalase	CAT	0.0134677	0.973615
P04062	2	2	#NAME?	0.213134	0.0395706	-0.0395706	0.281093	-0.17269	-0.227114	0.19943	-0.233955	0.153237	Lysosomal acid glucosylceramidase	GBA	0.0791412	0.973615
P04075	30	14	3.20123	0.20908	0.225936	-0.225936	0.274314	-0.380867	-0.571255	0.101185	0.128013	0.44861	Fructose-bisphosphate aldolase A	ALDOA	0.451872	0.973615
P04080	13	7	0.627853	0.660284	-0.0445938	0.0445938	0.0483364	0.360328	-0.274883	0.102984	0.0063356	-0.243101	Cystatin-B	CSTB	-0.0891876	0.973615
P04083	15	6	5.89666	0.412552	-0.083981	0.083981	-0.156263	0.0410894	0.367116	-0.0839121	0.000125017	-0.168156	Annexin A1	ANXA1	-0.167962	0.973615
P04179	10	6	2.56047	0.0114127	-0.213474	0.213474	0.0661422	0.194438	0.379842	-0.194949	-0.180943	-0.26453	Superoxide dismutase [Mn], mitochondrial	SOD2	-0.426948	0.49866
P04181	22	9	2.76801	0.800546	0.0995466	-0.0995466	0.209193	-0.151037	-0.356797	0.261158	-0.0226434	0.0601253	Ornithine aminotransferase, mitochondrial	OAT	0.199093	0.973615
P04183	9	6	1.37392	0.0314929	-0.319484	0.319484	0.38509	0.307906	0.265457	0.266217	-0.644891	-0.579779	Thymidine kinase, cytosolic	TK1	-0.638968	0.684173
P04259	13	8	3.09569	0.00834468	-0.16873	0.16873	0.0385072	0.360292	0.107392	0.0480318	-0.337996	-0.216227	Keratin, type II cytoskeletal 6B	KRT6B	-0.337461	0.45417
P04264	2	2	#NAME?	0.430105	0.557934	-0.557934	-0.771623	-1.39756	0.495377	0.551083	-0.997141	2.11986	Keratin, type II cytoskeletal 1	KRT1	1.11587	0.973615
P04406	29	16	11.299	0.0854006	0.191463	-0.191463	-0.581854	0.117809	-0.110343	0.0622286	0.337404	0.174755	Glyceraldehyde-3-phosphate dehydrogenase	GAPDH	0.382925	0.917647
P04424	3	2	-4.49611	0.365965	-0.0521832	0.0521832	0.293626	0.0346079	-0.171684	-0.0221628	-0.0872954	-0.0470914	Argininosuccinate lyase	ASL	-0.104366	0.973615
P04632	9	4	-2.08088	0.485084	0.152648	-0.152648	-0.175205	-0.0978162	-0.184924	-0.422187	0.142898	0.737234	Calpain small subunit 1	CAPNS1	0.305297	0.973615
P04637	10	3	17.0977	0.907228	0.0457673	-0.0457673	-0.527833	0.230595	0.159936	-0.130381	0.018404	0.249279	Cellular tumor antigen p53	TP53	0.0915346	0.980812
P04792	31	14	4.34941	0.175617	0.272477	-0.272477	0.296353	-0.349805	-0.763978	0.138993	0.351504	0.326933	Heat shock protein beta-1	HSPB1	0.544954	0.973615
P04818	5	3	2.47732	0.555693	0.10344	-0.10344	0.0614243	-0.508971	0.137226	0.597915	-0.0141205	-0.273474	Thymidylate synthase	TYMS	0.206881	0.973615
P04843	31	13	12.1622	0.71604	-0.247308	0.247308	0.510372	-0.136699	0.368251	0.550365	-0.696734	-0.595554	Dolichyl-diphosphooligosaccharide--protein glycosyltransferase subunit 1	RPN1	-0.494616	0.973615
P04844	14	7	6.3433	0.42425	0.068983	-0.068983	0.214392	-0.33475	-0.0865906	0.101113	-0.0494469	0.155283	Dolichyl-diphosphooligosaccharide--protein glycosyltransferase subunit 2	RPN2	0.137966	0.973615
P04908;Q7L7L0	2	2	-5.43294	0.453749	0.104326	-0.104326	-0.0428094	-0.480347	0.21018	0.0783728	-0.105488	0.340092	NA	NA	0.208651	0.973615
P04920	3	2	11.6118	0.384943	0.492392	-0.492392	-1.6356	-1.04726	1.20569	-1.05961	1.02409	1.51269	Anion exchange protein 2	SLC4A2	0.984783	0.973615
P05023	51	16	10.357	0.939944	0.0469766	-0.0469766	-0.691075	0.114008	0.436136	-0.197858	0.0832572	0.255531	Sodium/potassium-transporting ATPase subunit alpha-1	ATP1A1	0.0939533	0.98484
P05026	16	8	4.7336	0.427318	-0.0876063	0.0876063	-0.0639316	-0.286445	0.613196	-0.52924	-0.314447	0.580868	Sodium/potassium-transporting ATPase subunit beta-1	ATP1B1	-0.175213	0.973615
P05067	10	5	10.7036	0.0076722	-0.354913	0.354913	0.652063	0.485704	-0.0730289	0.0323713	-0.525472	-0.571637	Amyloid-beta precursor protein	APP	-0.709826	0.443297
P05091	14	5	5.16434	0.0589828	0.149245	-0.149245	-0.458309	-0.0545121	0.0650873	-0.0342966	0.174369	0.307662	Aldehyde dehydrogenase, mitochondrial	ALDH2	0.298489	0.789991
P05114	5	4	5.5196	0.959887	-0.0344744	0.0344744	-0.228623	-0.0724799	0.404527	0.0423382	0.278162	-0.423924	Non-histone chromosomal protein HMG-14	HMGN1	-0.0689489	0.989194
P05141	8	6	3.93304	0.326654	0.185025	-0.185025	0.571045	-0.752991	-0.373127	0.0506405	0.532753	-0.0283201	ADP/ATP translocase 2	SLC25A5	0.370049	0.973615
P05165	4	3	2.73879	0.450808	0.148003	-0.148003	0.695583	-0.582715	-0.556875	0.418756	0.135341	-0.110089	Propionyl-CoA carboxylase alpha chain, mitochondrial	PCCA	0.296005	0.973615
P05166	8	4	-3.18324	0.705012	0.0469372	-0.0469372	0.162649	-0.143141	-0.160319	0.0535034	-0.0101291	0.0974374	Propionyl-CoA carboxylase beta chain, mitochondrial	PCCB	0.0938745	0.973615
P05187	9	5	7.88668	0.125367	-0.102803	0.102803	0.251727	0.274284	-0.217604	0.00208636	-0.12618	-0.184314	Alkaline phosphatase, placental type	ALPP	-0.205605	0.973615
P05198	13	8	-3.91467	0.622378	-0.0759414	0.0759414	-0.0147024	0.0392549	0.203272	-0.118407	-0.00611244	-0.103304	Eukaryotic translation initiation factor 2 subunit 1	EIF2S1	-0.151883	0.973615
P05204	2	2	6.48311	0.502008	0.284695	-0.284695	0.563089	-0.393048	-1.02413	0.338715	0.0906185	0.424752	Non-histone chromosomal protein HMG-17	HMGN2	0.56939	0.973615
P05362	5	3	18.2269	0.0568708	-0.0867835	0.0867835	0.112905	0.207975	-0.0605293	0.0447348	-0.147826	-0.15726	Intercellular adhesion molecule 1	ICAM1	-0.173567	0.773949
P05386	3	3	2.9264	0.769872	-0.0429263	0.0429263	0.00682938	0.189877	-0.0679278	-0.175663	-0.0736606	0.120545	60S acidic ribosomal protein P1	RPLP1	-0.0858526	0.973615
P05387	12	7	15.813	0.0303706	-0.116681	0.116681	0.0940751	0.363202	-0.107233	-0.17783	-0.218227	0.0460136	60S acidic ribosomal protein P2	RPLP2	-0.233363	0.684173
P05388	19	9	17.7935	0.553454	-0.0560429	0.0560429	0.337287	-0.237919	0.068761	0.0153233	-0.19084	0.00738775	60S acidic ribosomal protein P0	RPLP0	-0.112086	0.973615
P05455	17	8	5.30988	0.522544	-0.00883018	0.00883018	-0.512381	0.261386	0.277486	-0.207476	0.0772066	0.103779	Lupus La protein	SSB	-0.0176604	0.973615
P05549	2	2	#NAME?	0.45153	0.239758	-0.239758	0.148432	-0.516215	-0.35149	0.579892	0.350657	-0.211276	Transcription factor AP-2-alpha	TFAP2A	0.479515	0.973615
P05556	10	4	-1.00482	0.843499	0.0428369	-0.0428369	-0.271145	-0.0123159	0.15495	-0.032485	0.058236	0.10276	Integrin beta-1	ITGB1	0.0856738	0.973615
P05783	33	13	2.70321	0.00176872	-0.152256	0.152256	0.224873	0.142352	0.0895419	-0.0470234	-0.485547	0.0758034	Keratin, type I cytoskeletal 18	KRT18	-0.304511	0.21973
P05787	49	19	6.17246	0.34917	0.125541	-0.125541	-0.443412	0.292647	-0.225857	0.126955	0.50031	-0.250643	Keratin, type II cytoskeletal 8	KRT8	0.251081	0.973615
P05976;P08590	2	2	-10.4349	0.662318	0.0165596	-0.0165596	-0.0905591	0.23684	-0.19596	0.0291449	0.173314	-0.15278	NA	NA	0.0331191	0.973615
P06132	7	5	11.301	0.847561	0.077583	-0.077583	0.496727	-0.454018	-0.275459	-0.155651	0.131517	0.256883	Uroporphyrinogen decarboxylase	UROD	0.155166	0.973615
P06213	2	2	#NAME?	0.961585	-0.0107414	0.0107414	-0.148145	0.0368466	0.143523	0.0734674	0.0152327	-0.120924	Insulin receptor	INSR	-0.0214829	0.989682
P06396	20	8	3.76398	0.811499	-0.0422605	0.0422605	0.0541824	0.220224	-0.147625	-0.105002	-0.123211	0.101432	Gelsolin	GSN	-0.0845209	0.973615
P06454	7	5	1.71751	0.458114	0.328556	-0.328556	-0.986444	-0.667255	0.668033	0.0633469	1.33092	-0.408596	Prothymosin alpha	PTMA	0.657111	0.973615
P06493	10	4	12.7922	0.070549	0.110653	-0.110653	0.0577431	-0.310478	-0.0792232	0.100573	0.199533	0.0318513	Cyclin-dependent kinase 1	CDK1	0.221305	0.851948
P06576	32	15	3.5734	0.431696	0.0892508	-0.0892508	-0.0579672	0.211477	-0.421262	0.13546	0.192929	-0.0606368	ATP synthase subunit beta, mitochondrial	ATP5F1B	0.178502	0.973615
P06702	2	2	8.68839	0.0277875	-0.768518	0.768518	1.27111	0.308535	0.725905	-1.51909	-0.467155	-0.319308	Protein S100-A9	S100A9	-1.53704	0.671828
P06703	4	2	-4.18834	0.55412	-0.0606576	0.0606576	0.261586	-0.263202	0.18359	-0.203578	-0.135224	0.156829	Protein S100-A6	S100A6	-0.121315	0.973615
P06730	3	3	-0.360546	0.161953	0.371547	-0.371547	-0.469214	-0.887935	0.242507	-0.103763	0.403458	0.814946	Eukaryotic translation initiation factor 4E	EIF4E	0.743094	0.973615
P06733	34	22	2.15212	0.349587	0.228629	-0.228629	-0.569941	0.0308961	-0.146841	0.0755988	0.37311	0.237178	Alpha-enolase	ENO1	0.457258	0.973615
P06744	33	10	16.7203	0.792568	0.0835211	-0.0835211	-0.283177	-0.183223	0.215837	-0.249939	0.109057	0.391445	Glucose-6-phosphate isomerase	GPI	0.167042	0.973615
P06748	14	9	1.41437	0.830804	0.0533092	-0.0533092	-0.545553	0.320932	0.0646932	-0.0741997	0.137984	0.096143	Nucleophosmin	NPM1	0.106618	0.973615
P06753	11	4	-4.11453	0.00918271	0.807867	-0.807867	0.264799	-1.43952	-1.24887	0.410986	1.17381	0.838808	Tropomyosin alpha-3 chain	TPM3	1.61573	0.459737
P06753-2	12	7	5.80024	0.866125	0.10046	-0.10046	-0.0887673	0.278625	-0.491236	0.0304836	0.0495092	0.221386	Isoform 2 of Tropomyosin alpha-3 chain	TPM3	0.200919	0.974423
P06756	8	3	2.15382	0.122339	0.36699	-0.36699	-0.93427	0.451736	-0.618437	0.537042	0.495431	0.0684979	Integrin alpha-V	ITGAV	0.733981	0.973615
P06865	4	3	4.69965	0.648673	0.0148354	-0.0148354	-0.212823	-0.20471	0.373027	0.286579	-0.188393	-0.0536808	Beta-hexosaminidase subunit alpha	HEXA	0.0296707	0.973615
P06899;P23527;P33778;Q16778;Q8N257	4	2	6.10851	0.593332	-0.0648669	0.0648669	0.470504	-0.191813	-0.0840904	0.229256	-0.145016	-0.278841	NA	NA	-0.129734	0.973615
P07099	9	4	16.841	0.873723	0.122219	-0.122219	0.188843	-0.916445	0.360946	0.2779	0.0414708	0.0472854	Epoxide hydrolase 1	EPHX1	0.244438	0.974423
P07108	8	2	13.01	0.350085	0.116001	-0.116001	-0.131434	0.193881	-0.410452	0.0165909	-0.0628131	0.394227	Acyl-CoA-binding protein	DBI	0.232003	0.973615
P07195	26	11	12.9904	0.00559671	0.242758	-0.242758	-0.269634	-0.398523	-0.0601173	-0.0608055	0.228202	0.560877	L-lactate dehydrogenase B chain	LDHB	0.485516	0.423982
P07203	4	3	7.31776	0.62773	0.100028	-0.100028	0.375242	0.0532033	-0.728529	-0.000768023	0.180777	0.120075	Glutathione peroxidase 1	GPX1	0.200056	0.973615
P07237	43	13	9.35319	0.780187	0.0196625	-0.0196625	-0.205664	0.209649	-0.0629718	-0.223266	0.0996101	0.182644	Protein disulfide-isomerase	P4HB	0.0393249	0.973615
P07305	7	6	11.7249	0.654818	0.142425	-0.142425	-0.132849	-0.70784	0.413415	0.293848	0.229426	-0.0960002	Histone H1.0	H1-0	0.284849	0.973615
P07311	4	3	-3.92033	0.467331	-0.0301745	0.0301745	0.155244	0.121853	-0.186573	0.11537	-0.111433	-0.0944598	Acylphosphatase-1	ACYP1	-0.060349	0.973615
P07339	11	5	1.61034	0.0311128	-0.363646	0.363646	0.745996	0.897151	-0.552209	-0.590184	-0.660233	0.159479	Cathepsin D	CTSD	-0.727292	0.684173
P07355	40	15	8.61229	0.51954	-0.13556	0.13556	0.161463	-0.076184	0.3214	0.0225804	0.00684429	-0.436104	Annexin A2	ANXA2	-0.271119	0.973615
P07384	19	7	-1.34538	0.493973	-0.0363269	0.0363269	0.201592	-0.188338	0.0957269	0.165285	-0.249161	-0.025105	Calpain-1 catalytic subunit	CAPN1	-0.0726539	0.973615
P07437	8	4	-2.30132	0.623613	0.00825095	-0.00825095	0.142895	-0.176957	0.00930897	0.0258639	-0.0108373	0.00972623	Tubulin beta chain	TUBB	0.0165019	0.973615
P07602	6	3	17.1392	0.277958	0.108846	-0.108846	-0.189642	0.149777	-0.286673	-0.156256	0.230318	0.252474	Prosaposin	PSAP	0.217692	0.973615
P07686	5	2	8.80047	0.739963	-0.00258942	0.00258942	-0.217131	0.0558889	0.169011	-0.260437	-0.0804833	0.333152	Beta-hexosaminidase subunit beta	HEXB	-0.00517885	0.973615
P07737	16	4	14.6104	0.020049	0.467889	-0.467889	-0.958322	0.453012	-0.898358	0.321457	0.588997	0.493214	Profilin-1	PFN1	0.935779	0.599535
P07741	11	6	-1.03109	0.916109	0.187685	-0.187685	0.189361	-0.0606424	-0.691773	0.56061	0.390373	-0.387927	Adenine phosphoribosyltransferase	APRT	0.37537	0.982897
P07814	67	21	9.79912	0.986152	0.0570937	-0.0570937	0.436495	-0.33677	-0.271006	0.142808	0.130329	-0.101856	Bifunctional glutamate/proline--tRNA ligase	EPRS1	0.114187	0.995452
P07858	5	3	-0.739284	0.245094	-0.0619892	0.0619892	0.135687	0.176127	-0.125846	-0.113851	0.0710669	-0.143183	Cathepsin B	CTSB	-0.123978	0.973615
P07900	35	12	7.44382	0.178818	0.238232	-0.238232	-0.500077	0.504612	-0.719229	0.273608	0.10863	0.332456	Heat shock protein HSP 90-alpha	HSP90AA1	0.476463	0.973615
P07910-2	15	8	-2.90323	0.659158	0.0919467	-0.0919467	-0.166547	0.321436	-0.430729	0.31334	-0.495599	0.458099	Isoform C1 of Heterogeneous nuclear ribonucleoproteins C1/C2	HNRNPC	0.183893	0.973615
P07919	5	3	-3.24012	0.154824	-0.0358482	0.0358482	0.276544	0.496774	-0.665773	0.278271	-0.24002	-0.145795	Cytochrome b-c1 complex subunit 6, mitochondrial	UQCRH	-0.0716965	0.973615
P07947	4	2	4.65474	0.573522	-0.0747988	0.0747988	0.138739	0.0946886	-0.00903092	0.207214	-0.123511	-0.308099	Tyrosine-protein kinase Yes	YES1	-0.149598	0.973615
P07954	19	10	-0.409524	0.0314243	-0.153022	0.153022	0.201854	0.0591628	0.19805	-0.0524178	-0.239675	-0.166974	Fumarate hydratase, mitochondrial	FH	-0.306045	0.684173
P07996	2	2	#NAME?	0.440714	-0.0790525	0.0790525	0.0603095	-0.0209492	0.197797	0.0325897	-0.2295	-0.0402467	Thrombospondin-1	THBS1	-0.158105	0.973615
P08133	8	3	-4.44427	0.755903	0.0709166	-0.0709166	0.305065	0.0496094	-0.567424	0.167831	0.180787	-0.135868	Annexin A6	ANXA6	0.141833	0.973615
P08195	26	6	23.8753	0.941958	-0.0198549	0.0198549	-0.304152	-0.195505	0.559222	-0.0859163	-0.122769	0.149121	4F2 cell-surface antigen heavy chain	SLC3A2	-0.0397097	0.98484
P08237	5	2	-5.59513	0.272332	0.21796	-0.21796	-0.779747	-0.118656	0.244522	-0.100755	0.29699	0.457645	ATP-dependent 6-phosphofructokinase, muscle type	PFKM	0.43592	0.973615
P08238	38	18	5.47983	0.000262714	-0.205471	0.205471	0.244696	0.309991	0.0617264	-0.135578	-0.325599	-0.155237	Heat shock protein HSP 90-beta	HSP90AB1	-0.410942	0.0943964
P08240	11	7	19.3901	0.230236	0.140515	-0.140515	0.0448974	-0.684851	0.218408	0.188818	0.157664	0.075063	Signal recognition particle receptor subunit alpha	SRPRA	0.28103	0.973615
P08243	15	9	16.8534	0.772729	0.125844	-0.125844	0.348086	-0.684157	-0.0414591	0.101231	0.00590427	0.270395	Asparagine synthetase [glutamine-hydrolyzing]	ASNS	0.251687	0.973615
P08397	10	5	-0.713979	0.59881	-0.039262	0.039262	-0.489796	0.139442	0.46814	-0.171531	-0.380947	0.434692	Porphobilinogen deaminase	HMBS	-0.078524	0.973615
P08473	10	4	0.255237	0.238404	0.0298935	-0.0298935	0.274132	-0.0848773	-0.278936	0.124225	0.171772	-0.206316	Neprilysin	MME	0.059787	0.973615
P08493	2	2	11.6608	0.000267464	-0.41298	0.41298	0.324744	0.391087	0.52311	-0.480564	-0.322234	-0.436142	Matrix Gla protein	MGP	-0.82596	0.0943964
P08559	13	5	2.10355	0.881274	-0.0107602	0.0107602	0.240271	0.137388	-0.345379	0.0579424	0.0449281	-0.135151	Pyruvate dehydrogenase E1 component subunit alpha, somatic form, mitochondrial	PDHA1	-0.0215203	0.974423
P08571	8	3	-0.82603	0.67943	0.0827255	-0.0827255	0.561464	-1.17704	0.3674	1.23631	-0.72848	-0.259651	Monocyte differentiation antigen CD14	CD14	0.165451	0.973615
P08574	9	4	15.7124	0.113652	-0.132216	0.132216	0.490705	-0.118859	0.0248024	-0.00131858	-0.218953	-0.176377	Cytochrome c1, heme protein, mitochondrial	CYC1	-0.264432	0.973615
P08582	3	3	-5.66587	0.911415	-0.02264	0.02264	-0.00948691	0.122551	-0.0451437	0.0810744	-0.247277	0.0982821	Melanotransferrin	MELTF	-0.0452801	0.982196
P08621	19	10	2.29647	0.277564	-0.105545	0.105545	0.16001	0.284113	-0.127487	-0.115428	-0.156411	-0.0447967	U1 small nuclear ribonucleoprotein 70 kDa	SNRNP70	-0.21109	0.973615
P08670	9	7	6.62816	0.0605553	-0.194206	0.194206	0.033529	0.267594	0.281495	-0.0427294	-0.15568	-0.384209	Vimentin	VIM	-0.388412	0.793973
P08708	9	7	1.0843	0.623033	0.0522463	-0.0522463	-0.56947	0.252314	0.160417	-0.12927	0.225741	0.060268	40S ribosomal protein S17	RPS17	0.104493	0.973615
P08727	46	24	4.81956	0.00892622	-0.121567	0.121567	0.108933	0.311452	-0.0556824	-0.103466	-0.216465	-0.0447715	Keratin, type I cytoskeletal 19	KRT19	-0.243135	0.459737
P08729	43	17	3.97413	0.591927	0.0462513	-0.0462513	-0.675135	0.198314	0.338068	-0.102506	-0.0789564	0.320217	Keratin, type II cytoskeletal 7	KRT7	0.0925025	0.973615
P08754	4	3	6.86796	0.287511	-0.106611	0.106611	0.271592	-0.116819	0.16506	-0.0215926	-0.0343403	-0.2639	Guanine nucleotide-binding protein G(i) subunit alpha-3	GNAI3	-0.213222	0.973615
P08758	22	9	1.54145	0.0392343	0.132825	-0.132825	0.0772445	-0.0402344	-0.435487	0.0813347	0.0076863	0.309455	Annexin A5	ANXA5	0.265651	0.698106
P08779	13	5	17.9476	0.289538	-0.0949464	0.0949464	-0.0477928	0.43698	-0.104348	0.00660537	0.0300448	-0.321489	Keratin, type I cytoskeletal 16	KRT16	-0.189893	0.973615
P08865	20	7	5.60973	0.107419	-0.105249	0.105249	0.2979	0.00200424	0.0158425	-0.0282223	-0.075693	-0.211832	40S ribosomal protein SA	RPSA	-0.210498	0.973615
P09001	4	2	-3.90906	0.0483914	-0.0705501	0.0705501	0.000961135	0.143896	0.0667926	-0.0552275	-0.021311	-0.135112	39S ribosomal protein L3, mitochondrial	MRPL3	-0.1411	0.727547
P09012	3	2	3.40786	0.470428	0.105544	-0.105544	-0.508395	-0.00390846	0.195672	0.0621007	0.329659	-0.0751282	U1 small nuclear ribonucleoprotein A	SNRPA	0.211088	0.973615
P09038	3	2	-6.42164	0.497005	-0.0449548	0.0449548	0.088501	0.0260736	0.0202898	0.116003	-0.0451839	-0.205683	Fibroblast growth factor 2	FGF2	-0.0899096	0.973615
P09110	2	2	#NAME?	0.785846	-0.0203371	0.0203371	0.0312302	0.103554	-0.0737728	-0.0322447	-0.0348344	0.00606769	3-ketoacyl-CoA thiolase, peroxisomal	ACAA1	-0.0406743	0.973615
P09132	2	2	#NAME?	0.241346	0.0719707	-0.0719707	-0.609738	0.0603719	0.333454	-0.148385	0.0524422	0.311855	Signal recognition particle 19 kDa protein	SRP19	0.143941	0.973615
P09211	14	5	1.474	0.426919	0.0888937	-0.0888937	0.00381376	0.212238	-0.482733	0.275719	0.32255	-0.331587	Glutathione S-transferase P	GSTP1	0.177787	0.973615
P09234	2	2	8.44662	0.681742	0.0772725	-0.0772725	0.46028	-0.382266	-0.309832	-0.121287	0.340747	0.0123583	U1 small nuclear ribonucleoprotein C	SNRPC	0.154545	0.973615
P09382	5	2	-7.20059	0.597887	0.0820855	-0.0820855	-0.343476	0.114271	-0.0170512	-0.273927	0.114478	0.405706	Galectin-1	LGALS1	0.164171	0.973615
P09417	2	2	#NAME?	0.715396	-0.0338995	0.0338995	-0.106455	0.261588	-0.0534343	0.0174689	0.0405273	-0.159695	Dihydropteridine reductase	QDPR	-0.067799	0.973615
P09429	9	3	9.2614	0.222794	-0.0835832	0.0835832	-0.0265185	0.315074	-0.037806	-0.0721958	-0.157954	-0.0206	High mobility group protein B1	HMGB1	-0.167166	0.973615
P09471	2	2	#NAME?	0.619326	-0.0721989	0.0721989	0.158448	-0.0825869	0.140735	0.153669	-0.131184	-0.239082	Guanine nucleotide-binding protein G(o) subunit alpha	GNAO1	-0.144398	0.973615
P09493-3	15	6	1.86812	0.190854	0.110921	-0.110921	-0.422657	0.190351	-0.100458	-0.000535553	0.182157	0.151143	Isoform 3 of Tropomyosin alpha-1 chain	TPM1	0.221842	0.973615
P09493-5	2	2	-2.52394	0.328791	-0.0461075	0.0461075	-0.066781	0.0801594	0.124944	-0.170006	-0.0289733	0.0606568	Isoform 5 of Tropomyosin alpha-1 chain	TPM1	-0.092215	0.973615
P09493-6	2	2	#NAME?	0.263091	-0.100057	0.100057	0.210227	0.0518696	0.0380758	-0.152121	-0.214783	0.0667317	Isoform 6 of Tropomyosin alpha-1 chain	TPM1	-0.200115	0.973615
P09496-2	4	3	10.3802	0.942084	0.0425894	-0.0425894	-0.171227	0.40994	-0.366482	0.218959	0.415842	-0.507032	Isoform Non-brain of Clathrin light chain A	CLTA	0.0851789	0.98484
P09497-2	7	4	-6.11996	0.558941	-0.0149607	0.0149607	-0.0246921	0.15317	-0.0835957	-0.0739048	-0.0816751	0.110698	Isoform Non-brain of Clathrin light chain B	CLTB	-0.0299214	0.973615
P09525	9	6	0.0365349	0.48994	0.0373297	-0.0373297	-0.0442599	-0.169055	0.101325	-0.100974	0.0281679	0.184795	Annexin A4	ANXA4	0.0746594	0.973615
P09543	9	4	1.04052	0.939447	-0.0208406	0.0208406	0.0689862	-1.02815	1.02169	-0.28626	0.568547	-0.344809	2',3'-cyclic-nucleotide 3'-phosphodiesterase	CNP	-0.0416812	0.98484
P09601	2	2	#NAME?	0.686251	-0.0828389	0.0828389	0.221035	0.200302	-0.17282	-0.233246	-0.354892	0.339621	Heme oxygenase 1	HMOX1	-0.165678	0.973615
P09622	10	6	0.573511	0.799281	0.0439582	-0.0439582	-0.381402	0.110705	0.138822	-0.282782	0.159773	0.254884	Dihydrolipoyl dehydrogenase, mitochondrial	DLD	0.0879165	0.973615
P09651-2	33	12	3.84762	0.0066513	-0.155973	0.155973	0.101596	0.332099	0.0342227	-0.00246753	-0.0661108	-0.39934	Isoform A1-A of Heterogeneous nuclear ribonucleoprotein A1	HNRNPA1	-0.311946	0.432201
P09661	9	6	1.9305	0.220908	-0.114962	0.114962	0.197482	-0.00698437	0.154389	-0.0315716	-0.369664	0.0563487	U2 small nuclear ribonucleoprotein A'	SNRPA1	-0.229925	0.973615
P09669	4	4	-0.336437	0.323552	-0.0611516	0.0611516	0.0234662	-0.342028	0.502016	0.115847	-0.0729027	-0.226399	Cytochrome c oxidase subunit 6C	COX6C	-0.122303	0.973615
P09758	12	7	8.4134	0.842289	-0.0243175	0.0243175	0.331064	-0.0867162	-0.171395	0.222976	-0.0511352	-0.244793	Tumor-associated calcium signal transducer 2	TACSTD2	-0.048635	0.973615
P09874	26	17	3.4279	0.871731	-0.0029248	0.0029248	0.243656	-0.410396	0.175514	0.0561297	-0.106885	0.0419808	Poly [ADP-ribose] polymerase 1	PARP1	-0.0058496	0.974423
P09884	6	5	4.61114	0.770933	-0.0512598	0.0512598	-0.711435	0.524809	0.340406	0.0301977	-0.270527	0.0865503	DNA polymerase alpha catalytic subunit	POLA1	-0.10252	0.973615
P09960	19	7	1.54872	0.570843	0.108541	-0.108541	-0.198451	0.237052	-0.364222	-0.0306073	0.317579	0.0386503	Leukotriene A-4 hydrolase	LTA4H	0.217081	0.973615
P09972	2	2	#NAME?	0.649442	-0.0340877	0.0340877	0.316268	0.032277	-0.246282	0.0965266	0.0193405	-0.21813	Fructose-bisphosphate aldolase C	ALDOC	-0.0681754	0.973615
P0DMV8;P0DMV9	41	19	4.60655	0.0578796	-0.136399	0.136399	0.048417	0.324335	0.0364461	-0.202092	0.0456598	-0.252766	NA	NA	-0.272799	0.782982
P0DP23;P0DP24;P0DP25	15	10	2.28624	0.941136	-0.0435065	0.0435065	0.200999	0.613407	-0.683887	0.20264	-0.080323	-0.252837	NA	NA	-0.0870129	0.98484
P0DPD7;P0DPD8	2	2	#NAME?	0.923013	-0.00841654	0.00841654	-0.182745	0.154751	0.0532432	0.124644	0.0408072	-0.190701	NA	NA	-0.0168331	0.984091
P10155	5	3	6.24808	0.232943	0.288732	-0.288732	0.282283	-0.857439	-0.291039	0.20594	0.2881	0.372155	RNA-binding protein RO60	RO60	0.577463	0.973615
P10253	9	5	-0.805811	0.350365	0.36805	-0.36805	-0.768431	0.40352	-0.739239	0.30583	0.412874	0.385447	Lysosomal alpha-glucosidase	GAA	0.7361	0.973615
P10321-2	2	2	#NAME?	0.369854	0.0775887	-0.0775887	-0.284248	-0.0938755	0.145358	0.0334472	-0.119434	0.318753	Isoform 2 of HLA class I histocompatibility antigen, C alpha chain	HLA-C	0.155177	0.973615
P10398	3	2	8.02767	0.674796	0.078372	-0.078372	0.458339	-1.20676	0.513303	0.362629	0.104957	-0.23247	Serine/threonine-protein kinase A-Raf	ARAF	0.156744	0.973615
P10412	9	9	12.8556	0.830122	0.0939354	-0.0939354	0.117144	-0.666449	0.267499	0.179436	0.00583877	0.096531	Histone H1.4	H1-4	0.187871	0.973615
P10515	13	7	1.60921	0.808488	0.0223109	-0.0223109	-0.159175	0.431994	-0.339752	0.482982	0.225359	-0.641408	Dihydrolipoyllysine-residue acetyltransferase component of pyruvate dehydrogenase complex, mitochondrial	DLAT	0.0446218	0.973615
P10586	5	4	10.9915	0.000755565	-0.201325	0.201325	0.126925	0.383072	0.0939797	-0.172084	-0.312782	-0.119111	Receptor-type tyrosine-protein phosphatase F	PTPRF	-0.402651	0.143096
P10599	5	2	-7.08042	0.378927	-0.0727781	0.0727781	-0.21099	0.196532	0.232792	-0.109747	-0.104099	-0.00448842	Thioredoxin	TXN	-0.145556	0.973615
P10606	8	4	11.0319	0.84231	0.0726449	-0.0726449	-0.646178	0.229071	0.199172	-0.169391	0.00132759	0.385998	Cytochrome c oxidase subunit 5B, mitochondrial	COX5B	0.14529	0.973615
P10619	5	2	#NAME?	0.641468	-0.0637383	0.0637383	-0.125042	0.160135	0.156122	-0.338385	0.153664	-0.00649399	Lysosomal protective protein	CTSA	-0.127477	0.973615
P10620	4	3	0.276067	0.659784	0.0934257	-0.0934257	0.00493989	0.135252	-0.420469	-0.239086	0.736669	-0.217306	Microsomal glutathione S-transferase 1	MGST1	0.186851	0.973615
P10644	10	6	-0.61758	0.600263	0.0220412	-0.0220412	-0.126879	0.126239	-0.0654842	-0.242643	-0.151714	0.46048	cAMP-dependent protein kinase type I-alpha regulatory subunit	PRKAR1A	0.0440824	0.973615
P10768	11	6	2.78274	0.729492	0.0283072	-0.0283072	0.256042	-0.0866339	-0.254329	0.10934	0.0126271	-0.0370453	S-formylglutathione hydrolase	ESD	0.0566143	0.973615
P10809	54	31	3.90489	0.604446	-0.0150644	0.0150644	-0.343541	0.297917	0.0908173	-0.182639	0.00203225	0.135413	60 kDa heat shock protein, mitochondrial	HSPD1	-0.0301288	0.973615
P11021	45	22	5.7463	0.89956	-0.00646761	0.00646761	-0.200259	0.289343	-0.0696814	-0.0761092	-0.0289939	0.0857002	Endoplasmic reticulum chaperone BiP	HSPA5	-0.0129352	0.980812
P11047	2	2	7.56091	0.761791	-0.0322007	0.0322007	-0.534489	0.57048	0.0606111	-0.189906	0.13481	-0.0415056	Laminin subunit gamma-1	LAMC1	-0.0644014	0.973615
P11117	4	3	-1.72222	0.644372	0.057762	-0.057762	0.269213	-0.741178	0.298678	0.325918	0.398687	-0.551319	Lysosomal acid phosphatase	ACP2	0.115524	0.973615
P11137	3	2	5.62641	0.566523	-0.111366	0.111366	0.50253	0.126952	-0.295383	-0.104347	-0.171104	-0.0586485	Microtubule-associated protein 2	MAP2	-0.222733	0.973615
P11142	39	18	5.4465	0.434831	0.168909	-0.168909	-0.345858	0.371782	-0.532652	0.296066	0.36848	-0.157818	Heat shock cognate 71 kDa protein	HSPA8	0.337819	0.973615
P11166	2	2	1.07046	0.63589	-0.0806858	0.0806858	0.455236	0.0615748	-0.274754	-0.11445	0.0715561	-0.199163	Solute carrier family 2, facilitated glucose transporter member 1	SLC2A1	-0.161372	0.973615
P11172	7	3	6.74104	0.788427	0.0634416	-0.0634416	0.290158	-0.630833	0.150351	0.279078	-0.196536	0.107783	Uridine 5'-monophosphate synthase	UMPS	0.126883	0.973615
P11177	15	9	21.5093	0.324622	0.0920364	-0.0920364	-0.108152	0.123739	-0.291696	0.100188	0.26958	-0.0936586	Pyruvate dehydrogenase E1 component subunit beta, mitochondrial	PDHB	0.184073	0.973615
P11216	26	10	16.541	0.0133183	0.124454	-0.124454	0.150351	-0.369519	-0.154194	0.121684	0.181368	0.07031	Glycogen phosphorylase, brain form	PYGB	0.248908	0.520947
P11233	2	2	8.06209	0.517354	-0.0659304	0.0659304	0.0475854	-0.0507469	0.200953	0.0821863	-0.376935	0.0969573	Ras-related protein Ral-A	RALA	-0.131861	0.973615
P11279	4	3	5.33788	0.0956749	-0.144825	0.144825	0.26821	0.0377202	0.128544	0.00689746	-0.104442	-0.336929	Lysosome-associated membrane glycoprotein 1	LAMP1	-0.289649	0.961648
P11310	11	6	7.62235	0.706377	0.0399755	-0.0399755	0.135191	0.105725	-0.360842	0.185328	0.0208097	-0.086211	Medium-chain specific acyl-CoA dehydrogenase, mitochondrial	ACADM	0.079951	0.973615
P11387	15	10	1.3663	0.723021	0.0455736	-0.0455736	-0.038491	-0.315995	0.217766	0.0632152	0.095065	-0.0215594	DNA topoisomerase 1	TOP1	0.0911472	0.973615
P11388	13	7	2.02716	0.388841	-0.0983067	0.0983067	0.2454	-0.288523	0.338043	-0.0367206	-0.128652	-0.129547	DNA topoisomerase 2-alpha	TOP2A	-0.196613	0.973615
P11413	23	10	5.61252	0.95203	0.0999554	-0.0999554	-0.154408	-0.472458	0.327	0.14798	0.172949	-0.0210623	Glucose-6-phosphate 1-dehydrogenase	G6PD	0.199911	0.987636
P11441	3	2	1.49863	0.713547	-0.0148652	0.0148652	0.0653558	0.0918611	-0.112621	-0.152805	0.0308739	0.0773357	Ubiquitin-like protein 4A	UBL4A	-0.0297305	0.973615
P11498	32	14	3.15739	0.125797	-0.141259	0.141259	0.527608	0.147765	-0.251596	-0.225771	-0.0179041	-0.180102	Pyruvate carboxylase, mitochondrial	PC	-0.282518	0.973615
P11532	2	2	#NAME?	0.547251	0.031949	-0.031949	0.0354483	-0.100872	-0.0304236	0.0727415	0.0179848	0.00512069	Dystrophin	DMD	0.063898	0.973615
P11586	27	9	11.2513	0.956859	0.0028385	-0.0028385	-0.163309	0.0103285	0.144465	-0.140617	0.00160961	0.147523	C-1-tetrahydrofolate synthase, cytoplasmic	MTHFD1	0.005677	0.989064
P11717	7	4	1.06577	0.486469	0.102597	-0.102597	-0.560965	0.00387019	0.249304	-0.0767913	0.123048	0.261534	Cation-independent mannose-6-phosphate receptor	IGF2R	0.205194	0.973615
P11766	15	5	7.83392	0.573593	0.506696	-0.506696	-1.06168	1.37187	-1.83028	0.401239	1.47048	-0.351635	Alcohol dehydrogenase class-3	ADH5	1.01339	0.973615
P11802	5	2	8.41836	0.802241	0.0177362	-0.0177362	0.232414	-0.42084	0.135217	0.098744	-0.142923	0.0973876	Cyclin-dependent kinase 4	CDK4	0.0354724	0.973615
P11908	7	4	-1.50711	0.515251	-0.0287025	0.0287025	0.533229	0.322328	-0.76945	0.608469	-0.375526	-0.319051	Ribose-phosphate pyrophosphokinase 2	PRPS2	-0.057405	0.973615
P11940	26	12	11.9647	0.000163944	-0.166146	0.166146	-0.0153335	0.364654	0.149119	-0.164081	-0.215857	-0.118502	Polyadenylate-binding protein 1	PABPC1	-0.332293	0.0943964
P12004	16	4	6.68451	0.818215	0.111723	-0.111723	-0.688281	0.0746276	0.278484	-0.270639	0.210989	0.39482	Proliferating cell nuclear antigen	PCNA	0.223446	0.973615
P12081	12	6	2.55293	0.54726	-0.0604834	0.0604834	-0.492646	-0.0169919	0.691088	0.0417203	-0.523387	0.300216	Histidine--tRNA ligase, cytoplasmic	HARS1	-0.120967	0.973615
P12268	27	9	11.6316	0.835775	0.10601	-0.10601	-0.733161	0.227969	0.187163	-0.196581	0.0182784	0.496332	Inosine-5'-monophosphate dehydrogenase 2	IMPDH2	0.212019	0.973615
P12270	36	15	4.0146	0.282264	-0.078928	0.078928	0.134688	0.459741	-0.357645	-0.21389	-0.266899	0.244005	Nucleoprotein TPR	TPR	-0.157856	0.973615
P12429	20	6	0.811491	0.740168	-0.0416673	0.0416673	0.642145	-0.0205226	-0.49662	-0.142721	-0.3527	0.370419	Annexin A3	ANXA3	-0.0833345	0.973615
P12532	10	6	3.70918	0.538696	-0.0496806	0.0496806	0.264574	0.334151	-0.449683	0.0162886	-0.00782264	-0.157508	Creatine kinase U-type, mitochondrial	CKMT1B	-0.0993612	0.973615
P12694	4	4	-2.37328	0.561123	-0.0373774	0.0373774	0.355121	0.0264307	-0.26942	-0.104602	0.0963641	-0.103894	2-oxoisovalerate dehydrogenase subunit alpha, mitochondrial	BCKDHA	-0.0747547	0.973615
P12814	36	16	2.08873	0.241817	0.0828568	-0.0828568	0.0201024	0.0446369	-0.31331	0.197503	0.363666	-0.3126	Alpha-actinin-1	ACTN1	0.165714	0.973615
P12830	6	3	5.96622	0.460239	0.0366524	-0.0366524	0.185212	0.00360136	-0.29877	0.172928	0.0884875	-0.151459	Cadherin-1	CDH1	0.0733048	0.973615
P12931	3	3	0.0683966	0.585341	0.0542036	-0.0542036	-0.0319995	0.0343179	-0.164929	-0.169907	0.00578692	0.326731	Proto-oncogene tyrosine-protein kinase Src	SRC	0.108407	0.973615
P12955	7	4	0.308622	0.495489	0.0403638	-0.0403638	-0.570677	0.429364	0.0202215	0.00804333	-0.23968	0.352728	Xaa-Pro dipeptidase	PEPD	0.0807276	0.973615
P12956	35	14	2.18226	0.482712	0.0513725	-0.0513725	0.26041	-0.132515	-0.282013	0.326126	-0.112486	-0.059522	X-ray repair cross-complementing protein 6	XRCC6	0.102745	0.973615
P13010	30	12	-0.21991	0.583553	0.119002	-0.119002	-0.602992	-0.0462601	0.292246	-0.0530279	0.154061	0.255972	X-ray repair cross-complementing protein 5	XRCC5	0.238004	0.973615
P13073	7	4	7.68315	0.837826	-0.0308321	0.0308321	0.303431	0.00950835	-0.220442	0.265263	-0.0943192	-0.26344	Cytochrome c oxidase subunit 4 isoform 1, mitochondrial	COX4I1	-0.0616643	0.973615
P13284	2	2	4.58108	0.0863325	0.342794	-0.342794	-0.666374	-0.0842676	-0.277739	0.348711	0.74871	-0.0690393	Gamma-interferon-inducible lysosomal thiol reductase	IFI30	0.685587	0.922594
P13489	15	7	1.88267	0.24036	0.049335	-0.049335	-0.591743	0.221139	0.2226	-0.14212	-0.00750797	0.297633	Ribonuclease inhibitor	RNH1	0.09867	0.973615
P13639	65	25	8.52	0.9864	0.0928921	-0.0928921	-0.173903	-0.510562	0.405788	-0.115481	0.167246	0.226911	Elongation factor 2	EEF2	0.185784	0.995452
P13645	4	2	4.98042	0.447212	-0.297456	0.297456	1.24101	-0.551851	0.20321	-1.06906	1.34712	-1.17043	Keratin, type I cytoskeletal 10	KRT10	-0.594912	0.973615
P13647	37	20	4.06855	0.515593	0.208952	-0.208952	-0.78172	0.241165	-0.0863016	0.047088	0.492634	0.0871336	Keratin, type II cytoskeletal 5	KRT5	0.417904	0.973615
P13667	41	9	14.8928	0.385197	0.0985652	-0.0985652	-0.0405039	0.223086	-0.478278	0.124466	0.247381	-0.0761516	Protein disulfide-isomerase A4	PDIA4	0.19713	0.973615
P13674	5	4	-6.66895	0.698594	0.0218039	-0.0218039	-0.217223	0.298543	-0.146732	-0.0773858	0.276255	-0.133457	Prolyl 4-hydroxylase subunit alpha-1	P4HA1	0.0436078	0.973615
P13693	8	6	-0.739737	0.0213169	-0.112112	0.112112	-0.579535	0.589063	0.326808	-0.542318	0.612423	-0.40644	Translationally-controlled tumor protein	TPT1	-0.224224	0.619382
P13797	19	6	-1.5658	0.0614597	0.273701	-0.273701	0.160963	-0.429351	-0.552715	0.371888	0.184737	0.264478	Plastin-3	PLS3	0.547403	0.799679
P13798	14	8	0.51325	0.678515	0.038356	-0.038356	-0.129577	0.221003	-0.206495	-0.159935	0.0715366	0.203466	Acylamino-acid-releasing enzyme	APEH	0.0767119	0.973615
P13804	11	5	20.7965	0.967348	0.00833011	-0.00833011	-0.00861992	0.202163	-0.218534	-0.117649	0.0902767	0.0523625	Electron transfer flavoprotein subunit alpha, mitochondrial	ETFA	0.0166602	0.989848
P13807	5	3	7.62169	0.333945	0.0219743	-0.0219743	-0.100029	0.142873	-0.108767	-0.0856657	0.0313365	0.120252	Glycogen [starch] synthase, muscle	GYS1	0.0439485	0.973615
P13861	4	2	-9.28399	0.140057	-0.0983323	0.0983323	-0.0519571	0.247076	0.0998777	-0.208613	0.00246267	-0.0888469	cAMP-dependent protein kinase type II-alpha regulatory subunit	PRKAR2A	-0.196665	0.973615
P13928	3	3	2.45637	0.760137	0.0626579	-0.0626579	0.00457771	0.120558	-0.313109	-0.0467042	0.114728	0.11995	Annexin A8	ANXA8	0.125316	0.973615
P13929	2	2	#NAME?	0.300202	0.0448708	-0.0448708	-0.534859	0.115366	0.28488	-0.131211	0.0420812	0.223742	Beta-enolase	ENO3	0.0897416	0.973615
P13984	4	3	5.60816	0.521073	-0.0268377	0.0268377	0.18786	0.341579	-0.448926	0.262213	0.00780418	-0.35053	General transcription factor IIF subunit 2	GTF2F2	-0.0536753	0.973615
P13987	6	3	-0.597807	0.437883	0.0805226	-0.0805226	-0.339301	0.226748	-0.129014	0.326077	-0.183614	0.0991041	CD59 glycoprotein	CD59	0.161045	0.973615
P13995	4	3	-0.893259	0.353394	-0.0837948	0.0837948	-0.0063051	0.318011	-0.0603216	-0.0291081	-0.097257	-0.125019	Bifunctional methylenetetrahydrofolate dehydrogenase/cyclohydrolase, mitochondrial	MTHFD2	-0.16759	0.973615
P14174	3	2	-12.4195	0.145033	0.2124	-0.2124	0.0685117	-0.507346	-0.198367	0.0485452	0.117715	0.47094	Macrophage migration inhibitory factor	MIF	0.4248	0.973615
P14209	2	2	24.4778	0.472141	-0.16717	0.16717	0.182706	0.1765	0.142304	0.545171	-0.92414	-0.122541	CD99 antigen	CD99	-0.33434	0.973615
P14314	18	4	14.3762	0.00629273	-0.119898	0.119898	-0.0297231	0.204639	0.184779	-0.104163	-0.140261	-0.115271	Glucosidase 2 subunit beta	PRKCSH	-0.239797	0.432201
P14324	7	4	-6.86066	0.0359246	0.0293526	-0.0293526	0.0713096	-0.133951	-0.0254159	0.0947845	-0.065506	0.0587792	Farnesyl pyrophosphate synthase	FDPS	0.0587051	0.684173
P14373	2	2	#NAME?	0.389066	-0.0634567	0.0634567	0.092503	-0.07021	0.168077	-0.00864779	0.0336004	-0.215323	Zinc finger protein RFP	TRIM27	-0.126913	0.973615
P14406	2	2	#NAME?	0.361551	0.501924	-0.501924	-1.59821	1.92529	-1.83286	1.41143	1.58927	-1.49493	Cytochrome c oxidase subunit 7A2, mitochondrial	COX7A2	1.00385	0.973615
P14550	13	6	11.3141	0.850743	-0.0514991	0.0514991	0.718046	-1.08055	0.517	-0.343489	-0.397585	0.586577	Aldo-keto reductase family 1 member A1	AKR1A1	-0.102998	0.973615
P14618	50	13	19.8148	0.141784	0.106455	-0.106455	0.0830527	0.0696746	-0.472093	0.141924	0.138598	0.0388441	Pyruvate kinase PKM	PKM	0.212911	0.973615
P14625	48	16	13.2959	0.938445	0.0606318	-0.0606318	-0.626198	0.198498	0.245805	-0.199141	0.125563	0.255474	Endoplasmin	HSP90B1	0.121264	0.98484
P14635	2	2	#NAME?	0.469271	0.120116	-0.120116	-0.536508	-0.0972014	0.273361	-0.165352	0.124667	0.401033	G2/mitotic-specific cyclin-B1	CCNB1	0.240232	0.973615
P14649	3	3	-0.218813	0.0964248	0.0160385	-0.0160385	0.123252	0.17824	-0.349607	0.158167	0.0810982	-0.19115	Myosin light chain 6B	MYL6B	0.0320769	0.961648
P14678	8	5	6.60737	0.243886	0.420823	-0.420823	-0.0177113	-0.830921	-0.413837	0.353309	0.327499	0.581661	Small nuclear ribonucleoprotein-associated proteins B and B'	SNRPB	0.841646	0.973615
P14735	10	6	0.67254	0.531342	-0.0377797	0.0377797	-0.0919569	0.200258	0.00503776	0.0921194	-0.417147	0.211688	Insulin-degrading enzyme	IDE	-0.0755594	0.973615
P14854	5	4	6.23342	0.653218	-0.0116607	0.0116607	0.13329	0.129383	-0.227691	-0.0493999	0.182328	-0.16791	Cytochrome c oxidase subunit 6B1	COX6B1	-0.0233213	0.973615
P14866	28	13	4.99152	0.0559999	0.158898	-0.158898	-0.239973	0.104938	-0.341658	0.0875871	0.334755	0.0543515	Heterogeneous nuclear ribonucleoprotein L	HNRNPL	0.317796	0.77289
P14868	16	7	6.64592	0.887721	-0.0629939	0.0629939	0.252424	0.133742	-0.197184	0.216895	-0.133968	-0.271909	Aspartate--tRNA ligase, cytoplasmic	DARS1	-0.125988	0.976522
P14923	14	7	0.483641	0.873698	0.0544559	-0.0544559	0.22336	-0.179027	-0.207701	0.159638	0.200233	-0.196503	Junction plakoglobin	JUP	0.108912	0.974423
P14927	6	3	17.21	0.845849	-0.0448771	0.0448771	-0.321309	0.244825	0.211116	0.0285865	-0.192625	0.0294075	Cytochrome b-c1 complex subunit 7	UQCRB	-0.0897542	0.973615
P15104	7	5	5.05794	0.736919	0.0460419	-0.0460419	0.11148	-0.10072	-0.148885	-0.0430999	0.0127752	0.16845	Glutamine synthetase	GLUL	0.0920838	0.973615
P15121	10	6	2.39434	0.235946	-0.133553	0.133553	-0.141489	0.161379	0.380769	-0.082978	-0.182953	-0.134728	Aldo-keto reductase family 1 member B1	AKR1B1	-0.267106	0.973615
P15151	3	2	-4.5486	0.187572	0.158557	-0.158557	-0.403661	-0.0276128	-0.0443976	-0.0111552	0.162375	0.324451	Poliovirus receptor	PVR	0.317114	0.973615
P15170-2;P15170-3	11	7	3.11966	0.0332874	-0.0770151	0.0770151	-0.00767902	0.215105	0.0236197	-0.139725	-0.0182456	-0.0730752	NA	NA	-0.15403	0.684173
P15311	21	10	6.48105	0.636892	0.0736735	-0.0736735	0.231874	-0.373422	-0.079473	0.242513	0.153941	-0.175434	Ezrin	EZR	0.147347	0.973615
P15313	10	5	-1.20074	0.896936	-0.000351511	0.000351511	0.278427	-0.0565802	-0.220792	0.109854	-0.101472	-0.00943684	V-type proton ATPase subunit B, kidney isoform	ATP6V1B1	-0.000703022	0.979703
P15374	9	4	0.429356	0.700048	-0.0248018	0.0248018	0.0450265	0.226188	-0.196809	-0.0943502	-0.0341784	0.0541232	Ubiquitin carboxyl-terminal hydrolase isozyme L3	UCHL3	-0.0496036	0.973615
P15529-16;P15529-2;P15529-3;P15529-4;P15529-5;P15529-6;P15529-7	2	2	#NAME?	0.0766376	0.065987	-0.065987	-0.0863449	-0.123917	0.0123005	-0.0345512	-0.00618941	0.238702	NA	NA	0.131974	0.873771
P15531	14	6	3.05564	0.194479	0.275545	-0.275545	-0.852945	-0.149935	0.176245	-0.196543	0.753996	0.269182	Nucleoside diphosphate kinase A	NME1	0.55109	0.973615
P15586	2	2	#NAME?	0.339796	0.241182	-0.241182	-0.63213	-0.225772	0.134357	0.231634	0.307146	0.184764	N-acetylglucosamine-6-sulfatase	GNS	0.482363	0.973615
P15880	20	10	2.41909	0.835117	-0.109238	0.109238	-0.270683	-0.138138	0.736535	-0.280446	0.130376	-0.177645	40S ribosomal protein S2	RPS2	-0.218476	0.973615
P15924	68	30	5.92044	3.53e-05	-0.165529	0.165529	0.317968	0.167091	0.0115287	0.013258	-0.222057	-0.287788	Desmoplakin	DSP	-0.331058	0.0401126
P15927	6	3	-3.0939	0.156758	-0.125289	0.125289	0.42823	0.234295	-0.286658	-0.16923	-0.00785658	-0.198781	Replication protein A 32 kDa subunit	RPA2	-0.250578	0.973615
P16070	6	4	6.16138	0.190413	-0.105263	0.105263	-0.194922	0.255295	0.255416	-0.21274	0.149622	-0.252672	CD44 antigen	CD44	-0.210526	0.973615
P16144	11	4	1.15285	0.81514	-0.0548413	0.0548413	0.294755	0.249348	-0.379579	0.134509	-0.208461	-0.0905719	Integrin beta-4	ITGB4	-0.109683	0.973615
P16152	12	6	-0.181543	0.0291508	0.153366	-0.153366	-0.075231	-0.13842	-0.246446	0.0666641	0.299047	0.0943854	Carbonyl reductase [NADPH] 1	CBR1	0.306731	0.68065
P16278	2	2	11.1187	0.920585	-0.0183944	0.0183944	0.496618	-0.322523	-0.118912	-0.176389	0.0678984	0.0533072	Beta-galactosidase	GLB1	-0.0367887	0.983933
P16333	4	2	-10.0149	0.562818	-0.0094324	0.0094324	-0.386604	0.153494	0.261407	-0.200298	-0.0624634	0.234464	Cytoplasmic protein NCK1	NCK1	-0.0188648	0.973615
P16401	12	9	11.319	0.494943	0.0894753	-0.0894753	0.250546	-0.737172	0.2182	0.341072	-0.075899	0.00325309	Histone H1.5	H1-5	0.178951	0.973615
P16422	7	4	-1.5397	0.121378	-0.0922535	0.0922535	0.202695	0.0356678	0.0383981	-0.00705885	-0.0293326	-0.240369	Epithelial cell adhesion molecule	EPCAM	-0.184507	0.973615
P16435	15	7	3.18371	0.743331	0.00330026	-0.00330026	0.244311	-0.29134	0.0371287	0.145487	0.0147676	-0.150353	NADPH--cytochrome P450 reductase	POR	0.00660051	0.973615
P16455	2	2	#NAME?	0.512489	0.0202744	-0.0202744	0.0488477	-0.0241759	-0.0854951	0.101011	-0.00277348	-0.0374138	Methylated-DNA--protein-cysteine methyltransferase	MGMT	0.0405489	0.973615
P16615	19	11	4.80324	0.539771	0.0929653	-0.0929653	0.105532	-0.729887	0.345459	0.280825	0.0324492	-0.0343779	Sarcoplasmic/endoplasmic reticulum calcium ATPase 2	ATP2A2	0.185931	0.973615
P16885	14	8	10.242	0.658699	-0.0125173	0.0125173	0.169775	-0.167563	0.0353406	-0.029542	-0.067114	0.059104	1-phosphatidylinositol 4,5-bisphosphate phosphodiesterase gamma-2	PLCG2	-0.0250347	0.973615
P16930	2	2	#NAME?	0.704532	0.155406	-0.155406	-0.493454	-0.351927	0.379162	-0.24998	0.114747	0.601452	Fumarylacetoacetase	FAH	0.310813	0.973615
P16949	6	3	-8.20841	0.638055	0.0609773	-0.0609773	-0.444683	-0.503117	0.764868	-0.331228	0.152553	0.361607	Stathmin	STMN1	0.121955	0.973615
P16989-2	6	5	4.33078	0.339733	-0.077552	0.077552	-0.192757	0.266027	0.159386	-0.24994	-0.0900441	0.107328	Isoform 2 of Y-box-binding protein 3	YBX3	-0.155104	0.973615
P17096	5	3	8.43745	0.0108355	-0.164153	0.164153	0.265743	-0.0593537	0.28607	-0.111023	-0.194421	-0.187016	High mobility group protein HMG-I/HMG-Y	HMGA1	-0.328306	0.49866
P17174	16	8	15.6207	0.820025	-0.0549613	0.0549613	0.259758	-0.369141	0.274267	-0.202352	-0.208482	0.245951	Aspartate aminotransferase, cytoplasmic	GOT1	-0.109923	0.973615
P17568	4	2	-0.331611	0.555676	0.0870585	-0.0870585	-0.0318072	-0.440655	0.211287	0.314026	-0.240105	0.187254	NADH dehydrogenase [ubiquinone] 1 beta subcomplex subunit 7	NDUFB7	0.174117	0.973615
P17612	3	2	#NAME?	0.225274	-0.200524	0.200524	0.335058	0.268952	-0.00243896	0.0651626	-0.233415	-0.433319	cAMP-dependent protein kinase catalytic subunit alpha	PRKACA	-0.401047	0.973615
P17655	21	10	1.05609	0.41865	0.122086	-0.122086	-0.0306295	0.0543955	-0.390024	-0.0344057	0.357965	0.0426993	Calpain-2 catalytic subunit	CAPN2	0.244172	0.973615
P17676	6	3	1.09007	0.982774	0.0154684	-0.0154684	-0.335811	0.27965	0.00975598	-0.0767523	0.051954	0.0712034	CCAAT/enhancer-binding protein beta	CEBPB	0.0309367	0.994115
P17706	3	2	-3.69304	0.490277	-0.0873267	0.0873267	0.413488	-0.0612564	-0.0902509	0.257076	0.218492	-0.737548	Tyrosine-protein phosphatase non-receptor type 2	PTPN2	-0.174653	0.973615
P17812	21	9	-0.455115	0.273095	-0.0565807	0.0565807	0.0998967	-0.178397	0.248243	0.0773237	-0.122868	-0.124198	CTP synthase 1	CTPS1	-0.113161	0.973615
P17813	3	2	2.55133	0.335811	-0.093843	0.093843	0.406473	0.0162471	-0.141191	0.14105	-0.241741	-0.180838	Endoglin	ENG	-0.187686	0.973615
P17844	23	15	2.73439	0.0258259	-0.230182	0.230182	0.0096307	0.446912	0.234004	0.0915792	-0.423479	-0.358647	Probable ATP-dependent RNA helicase DDX5	DDX5	-0.460364	0.661958
P17858	14	7	5.19101	0.225476	0.254923	-0.254923	0.428236	-0.723637	-0.469369	0.251812	0.185962	0.326997	ATP-dependent 6-phosphofructokinase, liver type	PFKL	0.509847	0.973615
P17931	9	4	-2.02973	0.663753	-0.0561513	0.0561513	0.557554	-0.19229	-0.19681	0.0137737	0.00322813	-0.185456	Galectin-3	LGALS3	-0.112303	0.973615
P17980	17	7	10.8571	0.933689	-0.0138117	0.0138117	-0.317411	0.144426	0.21442	-0.249946	-0.0640772	0.272588	26S proteasome regulatory subunit 6A	PSMC3	-0.0276234	0.98484
P17987	32	7	17.6153	0.749788	0.135977	-0.135977	-0.924007	0.151755	0.364321	-0.248443	0.224321	0.432052	T-complex protein 1 subunit alpha	TCP1	0.271954	0.973615
P18031	5	2	-4.13879	0.246067	-0.180514	0.180514	0.47907	-0.125661	0.188132	0.230578	-0.240078	-0.532042	Tyrosine-protein phosphatase non-receptor type 1	PTPN1	-0.361028	0.973615
P18074	2	2	-3.10136	0.555462	0.139014	-0.139014	-0.522426	0.284643	-0.179259	0.319778	0.129396	-0.0321316	General transcription and DNA repair factor IIH helicase subunit XPD	ERCC2	0.278028	0.973615
P18077	9	5	-2.88858	0.644357	-0.113114	0.113114	0.602782	-0.127523	-0.135919	-0.169932	-0.263582	0.0941737	60S ribosomal protein L35a	RPL35A	-0.226227	0.973615
P18084	5	2	-5.97657	0.225424	0.451141	-0.451141	-0.846768	-1.38519	0.87854	0.915615	0.912761	-0.474954	Integrin beta-5	ITGB5	0.902281	0.973615
P18085	4	2	-4.16831	0.268744	0.170409	-0.170409	-0.63679	0.307698	-0.182135	0.19034	0.013225	0.307662	ADP-ribosylation factor 4	ARF4	0.340818	0.973615
P18124	23	11	2.20051	0.584696	-0.0896518	0.0896518	-0.518599	0.135244	0.65231	0.248683	-0.220328	-0.297311	60S ribosomal protein L7	RPL7	-0.179304	0.973615
P18206	50	9	14.5304	0.313557	0.108618	-0.108618	0.288055	-0.0917996	-0.522111	0.155452	0.117641	0.0527626	Vinculin	VCL	0.217237	0.973615
P18564	3	2	#NAME?	0.394636	0.04225	-0.04225	-0.0282521	0.0668246	-0.165322	-0.0256259	0.143403	0.0089729	Integrin beta-6	ITGB6	0.0844999	0.973615
P18583	18	11	0.669959	0.0983317	-0.214441	0.214441	0.239605	0.412088	-0.00837093	-0.0822056	-0.174891	-0.386225	Protein SON	SON	-0.428881	0.963714
P18615	3	3	#NAME?	0.581813	-0.0564078	0.0564078	0.0904698	0.138851	-0.0600973	-0.143524	-0.134419	0.108719	Negative elongation factor E	NELFE	-0.112816	0.973615
P18621	6	2	-7.19125	0.187926	-0.0821688	0.0821688	0.102431	-0.0700688	0.214144	-0.117931	-0.174572	0.0459963	60S ribosomal protein L17	RPL17	-0.164338	0.973615
P18669	15	9	3.67163	0.84517	-0.0560132	0.0560132	0.397119	0.0929161	-0.321996	-0.110649	-0.0336282	-0.0237626	Phosphoglycerate mutase 1	PGAM1	-0.112026	0.973615
P18754	7	4	0.85642	0.385811	0.108352	-0.108352	-0.432902	0.11037	-0.00252457	0.058574	0.0854836	0.180999	Regulator of chromosome condensation	RCC1	0.216704	0.973615
P18827	2	2	8.36342	0.00667326	-0.509561	0.509561	0.910376	0.226378	0.391928	-0.530584	-0.712119	-0.285979	Syndecan-1	SDC1	-1.01912	0.432201
P18858	5	4	-2.69789	0.642625	0.157266	-0.157266	-0.595388	1.29566	-1.17207	-1.31904	0.39915	1.39169	DNA ligase 1	LIG1	0.314531	0.973615
P18859	3	2	5.32654	0.255771	-0.193929	0.193929	0.493702	0.267617	-0.179532	-0.27837	-0.240039	-0.0633786	ATP synthase-coupling factor 6, mitochondrial	ATP5PF	-0.387858	0.973615
P18887	4	3	1.15903	0.214819	-0.769214	0.769214	0.659977	1.04233	0.60534	-1.59729	-1.55461	0.844252	DNA repair protein XRCC1	XRCC1	-1.53843	0.973615
P19012	13	8	3.20482	0.895442	0.0160227	-0.0160227	0.0903421	0.154128	-0.292538	0.0276709	0.265485	-0.245088	Keratin, type I cytoskeletal 15	KRT15	0.0320453	0.979702
P19013	16	8	1.20936	0.869593	0.0324283	-0.0324283	-0.389376	0.150235	0.141856	-0.17545	0.0232527	0.249482	Keratin, type II cytoskeletal 4	KRT4	0.0648565	0.974423
P19174	3	2	6.30393	0.0246412	-0.462406	0.462406	1.21444	0.207833	-0.0350592	-0.277697	-0.558722	-0.550799	1-phosphatidylinositol 4,5-bisphosphate phosphodiesterase gamma-1	PLCG1	-0.924812	0.656699
P19338	36	18	8.91516	0.00377146	-0.149012	0.149012	0.0401615	0.273427	0.133447	-0.0328807	-0.0440383	-0.370116	Nucleolin	NCL	-0.298024	0.347484
P19367	22	13	6.01401	0.984417	-0.00897561	0.00897561	0.225528	-0.359173	0.160572	0.0529401	-0.0748288	-0.0050382	Hexokinase-1	HK1	-0.0179512	0.994334
P19387	4	3	0.0899999	0.785311	-0.00569886	0.00569886	0.0914121	0.202176	-0.276491	0.194097	0.0289506	-0.240144	DNA-directed RNA polymerase II subunit RPB3	POLR2C	-0.0113977	0.973615
P19388	2	2	#NAME?	0.469686	0.0891501	-0.0891501	-0.317716	0.0631898	-0.0129237	-0.04601	0.134472	0.178988	DNA-directed RNA polymerases I, II, and III subunit RPABC1	POLR2E	0.1783	0.973615
P19404	4	4	15.3382	0.121732	-0.115431	0.115431	-0.0287349	0.330979	0.0440494	-0.00114339	-0.108934	-0.236216	NADH dehydrogenase [ubiquinone] flavoprotein 2, mitochondrial	NDUFV2	-0.230862	0.973615
P19525	9	5	0.501158	0.266909	-0.115643	0.115643	0.104407	-0.0342099	0.276732	0.153375	-0.116603	-0.383701	Interferon-induced, double-stranded RNA-activated protein kinase	EIF2AK2	-0.231286	0.973615
P19623	7	3	-6.51163	0.998805	0.0344256	-0.0344256	-0.0857269	0.279189	-0.296738	-0.0546123	0.196854	-0.0389648	Spermidine synthase	SRM	0.0688512	0.999732
P19784	11	5	6.4293	0.211172	-0.0542654	0.0542654	0.000660909	-0.0293209	0.191456	0.103693	-0.0396621	-0.226827	Casein kinase II subunit alpha'	CSNK2A2	-0.108531	0.973615
P19838	5	3	-3.34172	0.838576	0.0165033	-0.0165033	-0.0253932	0.174164	-0.198281	0.123398	0.00721072	-0.0810985	Nuclear factor NF-kappa-B p105 subunit	NFKB1	0.0330067	0.973615
P20042	9	4	14.3097	0.871476	0.006207	-0.006207	-0.403055	0.0696046	0.314829	-0.250169	-0.0324455	0.301236	Eukaryotic translation initiation factor 2 subunit 2	EIF2S2	0.012414	0.974423
P20073	10	6	3.28013	0.604424	-0.00915352	0.00915352	0.201383	-0.328915	0.154992	-0.0194685	0.120398	-0.12839	Annexin A7	ANXA7	-0.018307	0.973615
P20290	5	4	1.7499	0.250982	-0.212716	0.212716	0.425672	0.539505	-0.327029	0.219372	-0.587498	-0.270022	Transcription factor BTF3	BTF3	-0.425432	0.973615
P20290-2	2	2	9.77603	0.398342	0.127469	-0.127469	-0.3625	0.0363577	-0.0562629	0.315009	0.436318	-0.368921	Isoform 2 of Transcription factor BTF3	BTF3	0.254937	0.973615
P20338	3	2	-1.05526	0.125082	0.696963	-0.696963	-0.6122	-1.79525	0.316558	0.729142	0.745484	0.616264	Ras-related protein Rab-4A	RAB4A	1.39393	0.973615
P20339	2	2	-5.92441	0.346565	0.185535	-0.185535	-0.582512	-0.205258	0.231165	-0.0143684	0.367234	0.203739	Ras-related protein Rab-5A	RAB5A	0.37107	0.973615
P20340-2	7	4	1.71847	0.626767	0.0270841	-0.0270841	-0.365156	-0.0210208	0.304924	-0.0286146	-0.0923462	0.202213	Isoform 2 of Ras-related protein Rab-6A	RAB6A	0.0541682	0.973615
P20618	6	4	4.21161	0.75659	0.0710988	-0.0710988	0.0243141	-0.4471	0.20949	0.122363	-0.0479971	0.13893	Proteasome subunit beta type-1	PSMB1	0.142198	0.973615
P20674	5	3	-28.3356	0.525497	0.359634	-0.359634	-0.907446	-0.710967	0.539512	-0.138448	0.634064	0.583286	Cytochrome c oxidase subunit 5A, mitochondrial	COX5A	0.719268	0.973615
P20700	33	15	6.421	0.814592	0.0336936	-0.0336936	-0.1741	0.331377	-0.258359	0.0159874	0.0583652	0.0267284	Lamin-B1	LMNB1	0.0673873	0.973615
P20810	11	6	3.81039	0.413625	0.0666289	-0.0666289	-0.224522	0.314066	-0.28943	0.00348834	0.196626	-0.000227351	Calpastatin	CAST	0.133258	0.973615
P20839	2	2	#NAME?	0.451416	0.692937	-0.692937	1.91301	-1.7587	-2.23313	1.92768	1.92254	-1.77142	Inosine-5'-monophosphate dehydrogenase 1	IMPDH1	1.38587	0.973615
P21127	6	2	7.34996	0.305508	-0.0805231	0.0805231	0.354107	-0.117855	0.00531691	0.000986179	-0.0823183	-0.160237	Cyclin-dependent kinase 11B	CDK11B	-0.161046	0.973615
P21266	16	8	1.05429	0.0294575	0.160355	-0.160355	-0.160174	-0.316668	-0.00422078	0.0905729	0.337224	0.0532662	Glutathione S-transferase Mu 3	GSTM3	0.320709	0.683133
P21281	8	2	13.8053	0.412192	0.122276	-0.122276	-0.66258	0.166986	0.128767	0.0689283	0.231609	0.0662891	V-type proton ATPase subunit B, brain isoform	ATP6V1B2	0.244551	0.973615
P21283	7	4	-1.38631	0.859353	-0.0243995	0.0243995	0.318007	-0.238112	-0.00669721	0.0570005	0.0490529	-0.179252	V-type proton ATPase subunit C 1	ATP6V1C1	-0.048799	0.973755
P21291	13	7	9.36716	0.118355	-0.100206	0.100206	0.179884	0.218418	-0.0976837	-0.0540534	-0.119509	-0.127057	Cysteine and glycine-rich protein 1	CSRP1	-0.200413	0.973615
P21333	159	45	13.4849	0.322112	0.172652	-0.172652	-0.546392	-0.157296	0.185732	-0.0906493	0.0823697	0.526235	Filamin-A	FLNA	0.345304	0.973615
P21399	8	5	1.75442	0.722618	0.0500517	-0.0500517	0.1127	-0.480412	0.217558	-0.294018	0.415824	0.0283491	Cytoplasmic aconitate hydratase	ACO1	0.100103	0.973615
P21589	12	6	14.7265	0.819167	0.0541021	-0.0541021	0.370001	-0.14867	-0.383638	0.140341	0.238074	-0.216109	5'-nucleotidase	NT5E	0.108204	0.973615
P21796	15	9	10.4347	0.240598	0.09929	-0.09929	-0.603048	0.154835	0.150343	0.142734	0.0893128	0.0658231	Voltage-dependent anion-selective channel protein 1	VDAC1	0.19858	0.973615
P21912	8	7	7.1919	0.510912	0.0250664	-0.0250664	0.390997	-0.298808	-0.167388	0.157595	0.0407133	-0.123109	Succinate dehydrogenase [ubiquinone] iron-sulfur subunit, mitochondrial	SDHB	0.0501328	0.973615
P21926	2	2	1.36015	0.357056	-0.0699368	0.0699368	0.337224	-0.140689	0.013276	0.0173963	-0.132424	-0.094783	CD9 antigen	CD9	-0.139874	0.973615
P21964	16	10	-0.153029	0.935986	0.0801954	-0.0801954	-0.369351	-0.0744029	0.203168	-0.0553938	0.0328754	0.263104	Catechol O-methyltransferase	COMT	0.160391	0.98484
P22033	2	2	-2.80307	0.435386	0.0219656	-0.0219656	0.33183	-0.0887531	-0.308973	0.283993	-0.0244209	-0.193675	Methylmalonyl-CoA mutase, mitochondrial	MMUT	0.0439312	0.973615
P22059	8	4	8.63595	0.222407	0.21121	-0.21121	-0.617623	-0.394854	0.378848	-0.19989	0.101707	0.731812	Oxysterol-binding protein 1	OSBP	0.42242	0.973615
P22061	7	4	8.63504	0.266584	0.0347213	-0.0347213	-0.0176413	0.199407	-0.28593	-0.0584392	-0.0325354	0.195138	Protein-L-isoaspartate(D-aspartate) O-methyltransferase	PCMT1	0.0694425	0.973615
P22087	11	4	10.1734	0.766183	0.197907	-0.197907	-0.611508	0.417261	-0.399474	0.257491	0.148582	0.187648	rRNA 2'-O-methyltransferase fibrillarin	FBL	0.395813	0.973615
P22102	40	11	11.7443	0.534392	0.222991	-0.222991	-1.05019	-0.211232	0.592446	-0.546607	0.557543	0.658037	Trifunctional purine biosynthetic protein adenosine-3	GART	0.445982	0.973615
P22223	3	2	-153.525	0.513879	0.325135	-0.325135	-0.941972	-0.214804	0.181371	0.293822	0.0811026	0.600479	Cadherin-3	CDH3	0.650269	0.973615
P22234	19	11	4.15435	0.831937	0.0234838	-0.0234838	0.162598	-0.39944	0.166391	0.186875	-0.178119	0.0616953	Bifunctional phosphoribosylaminoimidazole carboxylase/phosphoribosylaminoimidazole succinocarboxamide synthetase	PAICS	0.0469677	0.973615
P22307	8	4	14.8015	0.0173316	0.139505	-0.139505	-0.0961545	-0.0633699	-0.25899	0.153181	0.241667	0.0236667	Sterol carrier protein 2	SCP2	0.27901	0.554443
P22314	51	15	7.18766	0.562593	-0.025857	0.025857	0.363099	0.0241331	-0.309661	-0.100722	-0.099207	0.122358	Ubiquitin-like modifier-activating enzyme 1	UBA1	-0.0517139	0.973615
P22392-2	8	5	5.96277	0.195105	0.222491	-0.222491	0.310885	-0.481295	-0.497062	0.384013	0.58771	-0.304251	Isoform 3 of Nucleoside diphosphate kinase B	NME2	0.444981	0.973615
P22570	9	4	0.824805	0.926648	-0.0120888	0.0120888	0.581536	-0.132935	-0.412334	0.0966075	-0.0210336	-0.11184	NADPH:adrenodoxin oxidoreductase, mitochondrial	FDXR	-0.0241777	0.98484
P22626	36	15	3.46463	0.496494	0.171323	-0.171323	-0.737922	0.678676	-0.454722	-0.0429055	0.0464732	0.510401	Heterogeneous nuclear ribonucleoproteins A2/B1	HNRNPA2B1	0.342646	0.973615
P22681	8	5	-5.19607	0.743148	-0.0271678	0.0271678	0.190212	-0.140761	0.032053	0.0632912	-0.104744	-0.0400507	E3 ubiquitin-protein ligase CBL	CBL	-0.0543355	0.973615
P22695	15	9	8.58363	0.962941	0.0109108	-0.0109108	0.294768	-0.1465	-0.181	0.078747	0.0448772	-0.0908919	Cytochrome b-c1 complex subunit 2, mitochondrial	UQCRC2	0.0218216	0.989848
P22830	2	2	4.25924	0.548102	0.0509335	-0.0509335	-0.423098	-0.111463	0.38176	-0.000419968	0.0807458	0.0724746	Ferrochelatase, mitochondrial	FECH	0.101867	0.973615
P23193	5	3	1.02038	0.628933	0.00679377	-0.00679377	-0.287046	0.322949	-0.0562847	0.0296461	-0.0131498	0.00388504	Transcription elongation factor A protein 1	TCEA1	0.0135875	0.973615
P23229	8	4	-0.495177	0.453266	-0.0101084	0.0101084	0.124338	0.160505	-0.254517	0.123415	0.0396102	-0.19335	Integrin alpha-6	ITGA6	-0.0202169	0.973615
P23246	24	13	4.62273	0.0980645	-0.142032	0.142032	-0.346175	0.338432	0.433839	-0.274516	-0.19393	0.0423502	Splicing factor, proline- and glutamine-rich	SFPQ	-0.284064	0.963714
P23258	4	3	12.4273	0.753582	-0.299133	0.299133	0.792374	-0.473867	0.578891	-0.150158	-0.444481	-0.302759	Tubulin gamma-1 chain	TUBG1	-0.598265	0.973615
P23284	14	7	11.3677	0.702427	0.0295866	-0.0295866	0.314157	-0.585796	0.182879	0.138146	0.0614503	-0.110836	Peptidyl-prolyl cis-trans isomerase B	PPIB	0.0591732	0.973615
P23368	6	4	1.42558	0.922366	-0.0424228	0.0424228	0.265196	-0.480611	0.342683	-0.0286642	-0.116451	0.0178469	NAD-dependent malic enzyme, mitochondrial	ME2	-0.0848457	0.984091
P23381	16	8	7.87318	0.5278	0.0996477	-0.0996477	-0.387667	-0.0386887	0.127412	-0.210621	0.0661176	0.443447	Tryptophan--tRNA ligase, cytoplasmic	WARS1	0.199295	0.973615
P23396	22	15	5.6977	0.980805	0.0193931	-0.0193931	0.0327235	-0.51628	0.425378	0.19919	-0.039701	-0.10131	40S ribosomal protein S3	RPS3	0.0387862	0.994005
P23434	2	2	7.11073	0.218081	0.389487	-0.389487	0.542352	-0.837287	-0.873526	0.253621	0.0512188	0.863621	Glycine cleavage system H protein, mitochondrial	GCSH	0.778974	0.973615
P23526	18	9	1.76222	0.00291815	0.472183	-0.472183	-1.1289	-0.416436	0.128787	0.282808	0.719241	0.4145	Adenosylhomocysteinase	AHCY	0.944366	0.301453
P23528	16	7	1.90107	0.813001	0.0837014	-0.0837014	-0.665269	0.17207	0.242095	-0.177951	0.101296	0.327758	Cofilin-1	CFL1	0.167403	0.973615
P23588	11	7	5.99907	0.225469	-0.0830323	0.0830323	-0.121773	0.4952	-0.12433	0.193784	-0.57796	0.13508	Eukaryotic translation initiation factor 4B	EIF4B	-0.166065	0.973615
P23634	3	2	9.45182	0.321682	0.121386	-0.121386	-0.461452	-0.161993	0.259285	0.0927798	0.0932265	0.178153	Plasma membrane calcium-transporting ATPase 4	ATP2B4	0.242773	0.973615
P23743	2	2	-7.66177	0.12953	0.194927	-0.194927	-0.547989	0.0818371	-0.118629	-0.0278759	0.226525	0.386132	Diacylglycerol kinase alpha	DGKA	0.389854	0.973615
P23786	4	3	-3.16928	0.999239	0.0506178	-0.0506178	0.318465	-0.650136	0.179818	0.202762	-0.117199	0.0662906	Carnitine O-palmitoyltransferase 2, mitochondrial	CPT2	0.101236	0.999732
P23919	10	4	-0.658924	0.581662	0.104324	-0.104324	-0.495026	0.0538706	0.128182	-0.12554	0.112311	0.326202	Thymidylate kinase	DTYMK	0.208649	0.973615
P23921	7	5	5.57623	0.501354	-0.0591018	0.0591018	0.175544	-0.253224	0.254986	-0.0248175	-0.0434933	-0.108995	Ribonucleoside-diphosphate reductase large subunit	RRM1	-0.118204	0.973615
P24534	7	4	0.0182998	0.568934	-0.0177792	0.0177792	-0.114655	0.332019	-0.164027	-0.0439773	-0.0269822	0.0176219	Elongation factor 1-beta	EEF1B2	-0.0355584	0.973615
P24539	11	8	3.96073	0.636331	-0.13922	0.13922	0.215248	-0.175845	0.378257	0.278559	-0.490159	-0.20606	ATP synthase F(0) complex subunit B1, mitochondrial	ATP5PB	-0.27844	0.973615
P24666	9	4	2.42375	0.804484	-0.0510664	0.0510664	0.075593	0.247872	-0.170265	-0.00715029	-0.0321427	-0.113906	Low molecular weight phosphotyrosine protein phosphatase	ACP1	-0.102133	0.973615
P24752	14	6	3.27743	0.0104077	-0.40537	0.40537	0.958385	0.0787426	0.178981	-0.245143	-0.302962	-0.668005	Acetyl-CoA acetyltransferase, mitochondrial	ACAT1	-0.81074	0.492776
P24928	5	2	3.83062	0.0350531	-0.119706	0.119706	0.0561278	0.209266	0.0937248	-0.123332	-0.084493	-0.151293	DNA-directed RNA polymerase II subunit RPB1	POLR2A	-0.239412	0.684173
P25098	2	2	-1.19347	0.833889	-0.131724	0.131724	0.921717	-0.585779	0.0592326	0.536864	-0.728309	-0.203726	Beta-adrenergic receptor kinase 1	GRK2	-0.263448	0.973615
P25205	17	8	5.33721	0.941262	0.042175	-0.042175	-0.358608	0.191679	0.0404046	-0.124059	0.127555	0.123029	DNA replication licensing factor MCM3	MCM3	0.08435	0.98484
P25311	9	7	5.83805	0.000336345	-0.273504	0.273504	0.418161	0.369928	0.0324207	-0.215238	-0.334724	-0.270548	Zinc-alpha-2-glycoprotein	AZGP1	-0.547007	0.09555
P25325	5	2	7.07443	0.691644	-0.0519704	0.0519704	-0.353059	0.100175	0.408795	0.0413083	-0.275014	0.0777945	3-mercaptopyruvate sulfurtransferase	MPST	-0.103941	0.973615
P25398	15	6	6.62498	0.278473	-0.260666	0.260666	-0.0931753	0.451761	0.423413	-0.693046	-0.331971	0.243018	40S ribosomal protein S12	RPS12	-0.521333	0.973615
P25440	3	2	#NAME?	0.613474	-0.0585353	0.0585353	0.225286	-0.106661	0.0569807	-0.189801	-0.0404029	0.0545983	Bromodomain-containing protein 2	BRD2	-0.117071	0.973615
P25490	2	2	2.24852	0.740562	0.316209	-0.316209	0.979189	-0.973101	-0.954715	1.24456	-1.30053	1.00459	Transcriptional repressor protein YY1	YY1	0.632418	0.973615
P25685	9	3	10.5126	0.0418515	-0.385935	0.385935	-0.0401264	0.190207	1.00773	-0.327154	-0.538677	-0.291975	DnaJ homolog subfamily B member 1	DNAJB1	-0.771871	0.709809
P25705	30	10	0.464466	0.507169	-0.0683038	0.0683038	0.0753407	0.196401	-0.0668307	0.170793	0.080223	-0.455927	ATP synthase subunit alpha, mitochondrial	ATP5F1A	-0.136608	0.973615
P25786	13	5	5.38101	0.427778	0.105752	-0.105752	-0.485454	0.00262398	0.165575	-0.0698207	0.100548	0.286528	Proteasome subunit alpha type-1	PSMA1	0.211503	0.973615
P25787	10	7	5.18132	0.75507	0.0158711	-0.0158711	0.0225254	-0.217083	0.146944	0.102886	-0.0615619	0.00628866	Proteasome subunit alpha type-2	PSMA2	0.0317421	0.973615
P25788	6	3	-9.13498	0.14337	0.0976905	-0.0976905	-0.240552	-0.0818705	0.0293514	0.128743	0.156474	0.00785402	Proteasome subunit alpha type-3	PSMA3	0.195381	0.973615
P25789	10	5	3.16441	0.346071	0.158329	-0.158329	-0.0427439	-0.690376	0.258133	0.0408435	0.1412	0.292943	Proteasome subunit alpha type-4	PSMA4	0.316657	0.973615
P25815	3	2	#NAME?	0.173269	-0.0984332	0.0984332	0.0169864	0.138273	0.14004	-0.298332	0.0671203	-0.0640881	Protein S100-P	S100P	-0.196866	0.973615
P26006	3	2	#NAME?	0.802532	0.00520797	-0.00520797	-0.146158	0.223546	-0.0930116	0.018396	-0.0391701	0.036398	Integrin alpha-3	ITGA3	0.0104159	0.973615
P26038	23	14	3.8652	0.994118	0.0547229	-0.0547229	0.175301	-0.371867	0.0323975	0.0505181	-0.0617261	0.175377	Moesin	MSN	0.109446	0.998865
P26196	14	8	8.41635	0.923259	0.0852102	-0.0852102	0.161925	-0.555439	0.137883	0.208699	-0.102902	0.149833	Probable ATP-dependent RNA helicase DDX6	DDX6	0.17042	0.984091
P26358	40	27	7.94636	0.421213	0.00939484	-0.00939484	0.22135	-0.356591	0.107056	0.137279	-0.0456067	-0.0634879	DNA (cytosine-5)-methyltransferase 1	DNMT1	0.0187897	0.973615
P26368	15	5	1.82319	0.487099	0.213721	-0.213721	-0.166451	-0.647456	0.172744	-0.123671	0.858433	-0.0936001	Splicing factor U2AF 65 kDa subunit	U2AF2	0.427442	0.973615
P26373	9	3	-0.589374	0.966922	-0.0043824	0.0043824	0.543426	-0.0121755	-0.518103	0.162475	-0.0469165	-0.128705	60S ribosomal protein L13	RPL13	-0.0087648	0.989848
P26440	2	2	6.27897	0.465748	-0.0750679	0.0750679	0.0741236	-0.120235	0.271315	-0.0150872	-0.335381	0.125265	Isovaleryl-CoA dehydrogenase, mitochondrial	IVD	-0.150136	0.973615
P26447	4	3	-11.3328	0.177859	-0.0463444	0.0463444	0.212254	-0.0714074	-0.00181351	-0.336859	0.07845	0.119376	Protein S100-A4	S100A4	-0.0926888	0.973615
P26583	10	4	6.09499	0.222795	-0.0396746	0.0396746	0.0730785	0.307486	-0.26154	0.23543	-0.175885	-0.178569	High mobility group protein B2	HMGB2	-0.0793492	0.973615
P26599	21	10	2.43161	0.880772	-0.0165449	0.0165449	-0.506981	0.0285586	0.528057	-0.620266	-0.0661122	0.636744	Polypyrimidine tract-binding protein 1	PTBP1	-0.0330898	0.974423
P26639	26	17	-0.788295	0.585125	-0.054061	0.054061	0.0841203	-0.047926	0.125989	-0.0836828	-0.132049	0.0535489	Threonine--tRNA ligase 1, cytoplasmic	TARS1	-0.108122	0.973615
P26640	37	24	9.47942	0.856398	0.0751552	-0.0751552	0.235065	-0.501531	0.0410003	0.0940106	-0.0118541	0.143309	Valine--tRNA ligase	VARS1	0.15031	0.973622
P26641	31	13	3.73808	0.708955	-0.0901734	0.0901734	0.429755	-0.327934	0.168699	-0.0545228	-0.0908779	-0.12512	Elongation factor 1-gamma	EEF1G	-0.180347	0.973615
P26885	5	3	1.05112	0.257211	-0.132201	0.132201	0.504706	0.110584	-0.218688	-0.0593412	-0.17035	-0.16691	Peptidyl-prolyl cis-trans isomerase FKBP2	FKBP2	-0.264401	0.973615
P27105	4	2	1.48987	0.326234	0.0832853	-0.0832853	-0.209898	-0.220654	0.180696	0.049371	0.141749	0.0587363	Stomatin	STOM	0.166571	0.973615
P27144	3	2	10.1672	0.207153	0.94894	-0.94894	-2.48165	-1.43764	1.07246	0.74705	0.979119	1.12065	Adenylate kinase 4, mitochondrial	AK4	1.89788	0.973615
P27348	15	4	18.7388	0.701587	0.127803	-0.127803	-0.812708	0.313832	0.115467	-0.259907	0.272901	0.370414	14-3-3 protein theta	YWHAQ	0.255606	0.973615
P27361	4	3	-7.28745	0.690733	0.0583944	-0.0583944	0.131309	-0.206302	-0.10019	0.0418304	-0.024721	0.158074	Mitogen-activated protein kinase 3	MAPK3	0.116789	0.973615
P27448	2	2	#NAME?	0.268718	-0.0791731	0.0791731	0.219101	0.124903	-0.106484	-0.124456	-0.118021	0.00495815	MAP/microtubule affinity-regulating kinase 3	MARK3	-0.158346	0.973615
P27635	13	4	-1.63526	0.752908	-0.0951015	0.0951015	0.597255	-0.413383	0.101432	-0.0970909	0.691552	-0.879765	60S ribosomal protein L10	RPL10	-0.190203	0.973615
P27694	16	8	14.6387	0.341412	0.124568	-0.124568	-0.563247	0.0613812	0.128162	-0.126225	0.13846	0.361469	Replication protein A 70 kDa DNA-binding subunit	RPA1	0.249136	0.973615
P27695	15	11	7.56313	0.786467	0.0392751	-0.0392751	-0.0195129	-0.362608	0.264296	0.0728129	-0.341699	0.386711	DNA-(apurinic or apyrimidinic site) endonuclease	APEX1	0.0785501	0.973615
P27701	3	2	7.98938	0.089084	-0.117306	0.117306	0.263125	0.152436	-0.0636438	-0.113676	-0.0228087	-0.215432	CD82 antigen	CD82	-0.234612	0.939891
P27707	3	3	5.86431	0.512167	-0.0221638	0.0221638	0.216036	0.262441	-0.411985	-0.00759867	0.107523	-0.166415	Deoxycytidine kinase	DCK	-0.0443276	0.973615
P27708	42	18	2.58977	0.642165	0.138805	-0.138805	-0.616466	0.0144354	0.185615	0.0470249	0.166933	0.202458	CAD protein	CAD	0.27761	0.973615
P27797	20	10	1.88836	0.826548	0.0420384	-0.0420384	-0.106129	0.390907	-0.410893	0.0213386	0.0806109	0.0241658	Calreticulin	CALR	0.0840768	0.973615
P27816	28	16	3.89356	0.739904	0.0407983	-0.0407983	-0.255269	0.175974	-0.0430999	-0.077508	0.0339311	0.165972	Microtubule-associated protein 4	MAP4	0.0815966	0.973615
P27824	21	6	4.30653	0.272797	-0.141376	0.141376	0.265811	-0.144845	0.303162	-0.022308	-0.410263	0.00844349	Calnexin	CANX	-0.282752	0.973615
P28066	11	5	2.51177	0.762792	0.131647	-0.131647	-0.923054	0.154805	0.373306	-0.251047	0.293598	0.352391	Proteasome subunit alpha type-5	PSMA5	0.263295	0.973615
P28070	6	3	-0.728325	0.129855	0.169643	-0.169643	-0.370229	-0.287417	0.148718	-0.0598759	0.0753249	0.49348	Proteasome subunit beta type-4	PSMB4	0.339286	0.973615
P28072	6	4	-3.34782	0.204645	0.0472032	-0.0472032	0.168582	0.126162	-0.436353	-0.214986	-0.0806968	0.437293	Proteasome subunit beta type-6	PSMB6	0.0944064	0.973615
P28074	8	5	6.12654	0.968265	-0.0091243	0.0091243	0.436609	-0.784498	0.375262	0.153542	-0.209721	0.028806	Proteasome subunit beta type-5	PSMB5	-0.0182486	0.989848
P28288	5	2	13.6659	0.913026	0.00242311	-0.00242311	-0.15078	-0.173109	0.31662	-0.117255	-0.175228	0.299752	ATP-binding cassette sub-family D member 3	ABCD3	0.00484623	0.982483
P28331	11	5	6.31715	0.0497705	-0.12988	0.12988	0.194161	0.295658	-0.100178	-0.0183489	-0.255303	-0.11599	NADH-ubiquinone oxidoreductase 75 kDa subunit, mitochondrial	NDUFS1	-0.259761	0.728187
P28340	11	5	0.560177	0.743785	0.182914	-0.182914	0.666994	-0.77192	-0.443814	0.673678	-0.15598	0.031043	DNA polymerase delta catalytic subunit	POLD1	0.365827	0.973615
P28676	3	3	1.04487	0.0179681	0.149436	-0.149436	-0.0731282	-0.250071	-0.125108	0.124184	0.123364	0.200759	Grancalcin	GCA	0.298872	0.563118
P28799	2	2	#NAME?	0.512104	-0.158422	0.158422	0.345241	0.285161	-0.155136	-0.0873013	-0.289599	-0.0983668	Progranulin	GRN	-0.316844	0.973615
P28838	14	8	-2.10446	0.760183	0.0657327	-0.0657327	0.677474	-0.594306	-0.280366	0.385681	-0.389549	0.201066	Cytosol aminopeptidase	LAP3	0.131465	0.973615
P29034	5	3	1.41141	0.785204	0.0724988	-0.0724988	0.42484	-0.123056	-0.519281	0.599942	0.145659	-0.528105	Protein S100-A2	S100A2	0.144998	0.973615
P29083	3	3	1.43817	0.392199	-0.0663463	0.0663463	0.149735	0.313021	-0.263716	-0.00119099	0.0252479	-0.223096	General transcription factor IIE subunit 1	GTF2E1	-0.132693	0.973615
P29144	26	6	6.16524	0.989818	-0.0166435	0.0166435	-0.25947	0.162733	0.146668	-0.191802	0.0154571	0.126414	Tripeptidyl-peptidase 2	TPP2	-0.0332871	0.99713
P29218	2	2	#NAME?	0.619673	-0.052365	0.052365	0.378094	-0.0631609	-0.157838	-0.0973419	-0.0525893	-0.0071639	Inositol monophosphatase 1	IMPA1	-0.10473	0.973615
P29279	2	2	#NAME?	0.320128	0.0853624	-0.0853624	0.234621	-0.193412	-0.297297	0.0518837	0.132924	0.0712799	CCN family member 2	CCN2	0.170725	0.973615
P29350	5	2	5.51017	0.834642	0.279028	-0.279028	1.17152	-0.970957	-1.03765	1.28511	0.814431	-1.26245	Tyrosine-protein phosphatase non-receptor type 6	PTPN6	0.558057	0.973615
P29353	2	2	#NAME?	0.291551	0.231066	-0.231066	-0.0167743	-0.19516	-0.481264	0.124556	0.319887	0.248755	SHC-transforming protein 1	SHC1	0.462132	0.973615
P29372	4	2	11.9938	0.740096	0.00449112	-0.00449112	0.294196	-0.0542103	-0.253459	0.0764513	-0.0407091	-0.0222688	DNA-3-methyladenine glycosylase	MPG	0.00898225	0.973615
P29373	12	4	2.50012	0.76211	-0.165298	0.165298	0.335141	0.924005	-0.763253	0.453449	-0.678336	-0.271006	Cellular retinoic acid-binding protein 2	CRABP2	-0.330595	0.973615
P29401	32	9	12.0443	0.0229982	-0.113289	0.113289	0.35557	-0.0978723	0.0821699	-0.182804	-0.0822139	-0.0748494	Transketolase	TKT	-0.226578	0.647942
P29558	2	2	7.61928	0.511161	-0.0895747	0.0895747	0.463281	0.0404315	-0.234988	-0.164142	-0.279702	0.175119	RNA-binding motif, single-stranded-interacting protein 1	RBMS1	-0.179149	0.973615
P29590	3	2	5.09759	0.45691	0.815024	-0.815024	1.06407	-1.76286	-1.74628	0.81583	0.903706	0.725536	Protein PML	PML	1.63005	0.973615
P29692	10	8	1.17205	0.179344	-0.108606	0.108606	-0.0123371	0.456713	-0.118559	0.171529	-0.129724	-0.367622	Elongation factor 1-delta	EEF1D	-0.217211	0.973615
P29692-3	2	2	7.74325	0.782428	0.109194	-0.109194	-0.920365	0.361369	0.231414	-0.221314	0.172355	0.376541	Isoform 3 of Elongation factor 1-delta	EEF1D	0.218388	0.973615
P29966	14	5	31.3054	0.835454	0.0797858	-0.0797858	-0.848391	0.176887	0.432146	-0.427773	0.0955871	0.571543	Myristoylated alanine-rich C-kinase substrate	MARCKS	0.159572	0.973615
P29992	2	2	3.44747	0.579067	0.39248	-0.39248	0.642327	-0.960835	-0.858931	0.481215	0.287848	0.408375	Guanine nucleotide-binding protein subunit alpha-11	GNA11	0.784959	0.973615
P30038	7	5	10.6875	0.599599	0.0690567	-0.0690567	0.324896	-0.381051	-0.151015	0.11496	-0.0241148	0.116325	Delta-1-pyrroline-5-carboxylate dehydrogenase, mitochondrial	ALDH4A1	0.138113	0.973615
P30040	9	4	8.74898	0.617026	0.169428	-0.169428	-0.752231	0.0158473	0.228101	-0.418471	0.0834937	0.843261	Endoplasmic reticulum resident protein 29	ERP29	0.338856	0.973615
P30041	24	9	3.68616	0.855061	0.0322383	-0.0322383	-0.103763	-0.212695	0.219743	-0.0915507	0.00520683	0.183059	Peroxiredoxin-6	PRDX6	0.0644765	0.973622
P30043	7	4	-1.5061	0.515005	0.065193	-0.065193	-0.176177	0.117606	-0.137008	-0.0402619	0.278487	-0.0426464	Flavin reductase (NADPH)	BLVRB	0.130386	0.973615
P30044	13	4	7.51004	0.338287	0.11657	-0.11657	-0.315258	0.08878	-0.123231	-0.0690527	0.104818	0.313944	Peroxiredoxin-5, mitochondrial	PRDX5	0.23314	0.973615
P30046	5	3	-7.15328	0.654865	0.101337	-0.101337	-0.275391	0.103058	-0.131678	0.0138397	0.0549087	0.235262	D-dopachrome decarboxylase	DDT	0.202674	0.973615
P30048	9	4	-1.6221	0.868632	0.288252	-0.288252	-0.916776	1.05662	-1.0046	0.90955	0.949666	-0.99446	Thioredoxin-dependent peroxide reductase, mitochondrial	PRDX3	0.576504	0.974423
P30049	2	2	4.47635	0.390282	-0.110145	0.110145	-0.223855	0.438878	0.115411	-0.206033	-0.0350512	-0.0893496	ATP synthase subunit delta, mitochondrial	ATP5F1D	-0.220289	0.973615
P30050	10	4	15.8883	0.249308	0.127527	-0.127527	-0.459957	0.168045	-0.0906689	-0.0430843	0.224145	0.20152	60S ribosomal protein L12	RPL12	0.255054	0.973615
P30084	15	6	7.28058	0.930896	0.0179236	-0.0179236	-0.356927	0.167488	0.135668	-0.275584	0.0819861	0.247369	Enoyl-CoA hydratase, mitochondrial	ECHS1	0.0358473	0.98484
P30085	9	4	-0.455266	0.564891	0.112961	-0.112961	-0.47633	-0.211826	0.349273	-0.257196	0.0973314	0.498748	UMP-CMP kinase	CMPK1	0.225922	0.973615
P30086	22	10	7.68211	0.595076	0.137998	-0.137998	-0.689486	0.204681	0.0708088	-0.137913	0.16529	0.386618	Phosphatidylethanolamine-binding protein 1	PEBP1	0.275997	0.973615
P30101	40	20	3.74722	0.52447	-0.0087937	0.0087937	-0.254522	0.179226	0.101677	-0.159582	-0.0493818	0.182583	Protein disulfide-isomerase A3	PDIA3	-0.0175874	0.973615
P30153	24	13	3.39933	0.712862	0.0436946	-0.0436946	-0.00279653	0.213136	-0.341423	-0.0297302	0.111368	0.0494462	Serine/threonine-protein phosphatase 2A 65 kDa regulatory subunit A alpha isoform	PPP2R1A	0.0873892	0.973615
P30154	6	3	10.9541	0.0307465	-0.127335	0.127335	0.0108709	0.162348	0.208786	-0.290846	-0.0520757	-0.0390825	Serine/threonine-protein phosphatase 2A 65 kDa regulatory subunit A beta isoform	PPP2R1B	-0.254669	0.684173
P30405	3	2	-2.71463	0.81025	-0.0472335	0.0472335	-0.349875	0.609428	-0.117852	0.076254	0.116095	-0.33405	Peptidyl-prolyl cis-trans isomerase F, mitochondrial	PPIF	-0.0944669	0.973615
P30419	9	6	1.81347	0.42749	-0.0275898	0.0275898	0.0137905	-0.0924564	0.161435	-0.00731737	-0.1402	0.064748	Glycylpeptide N-tetradecanoyltransferase 1	NMT1	-0.0551797	0.973615
P30520	14	9	-2.18792	0.792429	0.0538675	-0.0538675	0.0801295	-0.314185	0.0724534	-0.00935436	-0.111859	0.282815	Adenylosuccinate synthetase isozyme 2	ADSS2	0.107735	0.973615
P30533	2	2	-1.74209	0.0837444	-0.560924	0.560924	0.489428	0.939172	0.254172	-0.667161	-1.09542	0.0798123	Alpha-2-macroglobulin receptor-associated protein	LRPAP1	-1.12185	0.909067
P30536	3	2	0.548622	0.233728	0.106618	-0.106618	-0.36738	-0.0296847	0.0772119	0.0153684	0.0515675	0.252917	Translocator protein	TSPO	0.213235	0.973615
P30566	8	6	6.68223	0.257732	-0.155247	0.155247	0.391451	-0.168002	0.24229	0.0530319	-0.266826	-0.251945	Adenylosuccinate lyase	ADSL	-0.310493	0.973615
P30622	7	5	2.98338	0.580257	0.0899653	-0.0899653	-0.261088	0.664455	-0.673263	0.23821	0.246428	-0.214742	CAP-Gly domain-containing linker protein 1	CLIP1	0.179931	0.973615
P30626	15	7	8.40518	0.911209	0.105703	-0.105703	0.157397	-0.558618	0.0841126	0.155501	0.0827498	0.0788583	Sorcin	SRI	0.211406	0.982196
P30740	9	6	7.04697	0.681114	0.184294	-0.184294	1.10205	-1.10237	-0.552562	0.108592	0.497896	-0.0536051	Leukocyte elastase inhibitor	SERPINB1	0.368589	0.973615
P30837	5	2	-10.006	0.348809	0.454096	-0.454096	-0.906767	0.841073	-1.29659	1.08776	1.09881	-0.824287	Aldehyde dehydrogenase X, mitochondrial	ALDH1B1	0.908192	0.973615
P30876	9	4	1.41796	0.947404	-0.0676789	0.0676789	0.0949186	-0.192801	0.300919	-0.117248	-0.364658	0.27887	DNA-directed RNA polymerase II subunit RPB2	POLR2B	-0.135358	0.986055
P31040	25	13	7.25306	0.169958	-0.102042	0.102042	0.224254	0.303433	-0.22156	0.0326585	0.014194	-0.352979	Succinate dehydrogenase [ubiquinone] flavoprotein subunit, mitochondrial	SDHA	-0.204085	0.973615
P31146	6	3	-3.46003	0.869167	-0.0126281	0.0126281	0.00400341	0.114738	-0.0808566	0.182055	0.0582714	-0.278211	Coronin-1A	CORO1A	-0.0252563	0.974423
P31150	8	4	0.972458	0.585428	0.0648053	-0.0648053	0.353467	-0.30277	-0.245113	0.101328	-0.0632273	0.156315	Rab GDP dissociation inhibitor alpha	GDI1	0.129611	0.973615
P31151	10	8	12.167	0.0046261	-0.289236	0.289236	0.53135	0.178496	0.157861	-0.0886661	-0.700589	-0.0784515	Protein S100-A7	S100A7	-0.578471	0.404369
P31153	12	4	3.57078	0.687935	0.0637169	-0.0637169	-0.339207	0.0444805	0.103576	-0.0449776	-0.112361	0.348489	S-adenosylmethionine synthase isoform type-2	MAT2A	0.127434	0.973615
P31323	2	2	#NAME?	0.666094	-0.085761	0.085761	0.268304	-0.0271404	0.0161194	0.120646	-0.229788	-0.148142	cAMP-dependent protein kinase type II-beta regulatory subunit	PRKAR2B	-0.171522	0.973615
P31350	7	5	10.7455	0.000471138	-0.14181	0.14181	0.0920269	0.279285	0.0541179	-0.113603	-0.132384	-0.179443	Ribonucleoside-diphosphate reductase subunit M2	RRM2	-0.28362	0.118837
P31483	4	2	-1.49287	0.698772	-0.0579571	0.0579571	0.339282	-0.40914	0.243729	0.0599941	-0.058956	-0.174909	Cytotoxic granule associated RNA binding protein TIA1	TIA1	-0.115914	0.973615
P31689	14	8	4.10526	0.791095	-0.0284861	0.0284861	-0.349941	0.395584	0.0398156	-0.149208	0.0149664	0.0487833	DnaJ homolog subfamily A member 1	DNAJA1	-0.0569722	0.973615
P31930	19	9	0.812934	0.361652	0.0343833	-0.0343833	0.214971	0.117412	-0.435533	0.0131196	0.0805492	0.00948107	Cytochrome b-c1 complex subunit 1, mitochondrial	UQCRC1	0.0687666	0.973615
P31937	3	2	-4.71316	0.57817	-0.0462834	0.0462834	0.0938277	-0.113054	0.158077	-0.00627207	-0.0359277	-0.0966505	3-hydroxyisobutyrate dehydrogenase, mitochondrial	HIBADH	-0.0925668	0.973615
P31939	28	8	15.5407	0.62139	0.247558	-0.247558	0.390991	-0.323606	-0.810059	0.426364	0.460405	-0.144096	Bifunctional purine biosynthesis protein ATIC	ATIC	0.495116	0.973615
P31942	10	4	10.1973	0.55609	-0.0478537	0.0478537	-0.091855	0.252596	-0.0171804	-0.102953	-0.0850036	0.044396	Heterogeneous nuclear ribonucleoprotein H3	HNRNPH3	-0.0957073	0.973615
P31943	9	4	1.59693	0.647461	-0.0657678	0.0657678	-0.341615	0.203151	0.335768	0.345025	0.00628304	-0.548612	Heterogeneous nuclear ribonucleoprotein H	HNRNPH1	-0.131536	0.973615
P31944	15	6	2.76488	0.785234	-0.0571179	0.0571179	0.382066	0.162806	-0.373518	-0.0382551	-0.181186	0.0480872	Caspase-14	CASP14	-0.114236	0.973615
P31946	12	7	0.00351876	0.0303002	-0.0870609	0.0870609	0.120992	0.124289	0.0159015	-0.0614452	-0.0648872	-0.13485	14-3-3 protein beta/alpha	YWHAB	-0.174122	0.684173
P31947	11	6	3.25535	0.789556	0.120529	-0.120529	-0.162732	0.654241	-0.853095	0.335634	0.230731	-0.204777	14-3-3 protein sigma	SFN	0.241058	0.973615
P31948	32	9	6.28899	0.869009	0.00593794	-0.00593794	0.0681601	0.213598	-0.299572	-0.0482496	-0.104407	0.17047	Stress-induced-phosphoprotein 1	STIP1	0.0118759	0.974423
P31949	10	5	4.93401	0.772853	0.144467	-0.144467	-0.699775	-0.0522431	0.318616	-0.212254	0.234569	0.411086	Protein S100-A11	S100A11	0.288935	0.973615
P32119	14	6	6.12585	0.8427	0.0314738	-0.0314738	-0.012283	-0.0315688	-0.0505696	-0.164368	-0.186722	0.445511	Peroxiredoxin-2	PRDX2	0.0629476	0.973615
P32121	2	2	#NAME?	0.720874	-0.0502741	0.0502741	-0.00233195	0.1593	-0.00614542	0.00591227	-0.131145	-0.02559	Beta-arrestin-2	ARRB2	-0.100548	0.973615
P32189;Q14409	3	2	-7.73881	0.208596	-0.108395	0.108395	0.154033	0.0714639	0.0996877	-0.061423	-0.25851	-0.00525085	NA	NA	-0.21679	0.973615
P32322	8	3	5.20898	0.0994822	0.20539	-0.20539	-0.0969389	-0.242523	-0.276707	0.0524578	0.469552	0.0941595	Pyrroline-5-carboxylate reductase 1, mitochondrial	PYCR1	0.41078	0.966289
P32969	12	5	0.166301	0.809275	0.0771078	-0.0771078	-0.677571	0.227434	0.218814	-0.215452	0.073323	0.373452	60S ribosomal protein L9	RPL9P9	0.154216	0.973615
P33121	15	10	5.05367	0.408627	0.191608	-0.191608	0.533671	-0.604815	-0.503682	0.111921	0.285356	0.177548	Long-chain-fatty-acid--CoA ligase 1	ACSL1	0.383217	0.973615
P33176	24	12	1.99411	0.787335	-0.167329	0.167329	-0.0856898	0.352323	0.235354	-0.280818	0.0825136	-0.303684	Kinesin-1 heavy chain	KIF5B	-0.334658	0.973615
P33240	3	2	#NAME?	0.469687	-0.565006	0.565006	0.128946	0.605139	0.960932	-1.65091	0.00625716	-0.050367	Cleavage stimulation factor subunit 2	CSTF2	-1.13001	0.973615
P33316	7	4	13.5915	0.436382	0.0441804	-0.0441804	-0.0436576	0.291446	-0.38033	0.447016	0.13272	-0.447195	Deoxyuridine 5'-triphosphate nucleotidohydrolase, mitochondrial	DUT	0.0883607	0.973615
P33552	3	2	5.96484	0.00955308	-0.349438	0.349438	0.251024	0.460104	0.337185	-0.0416659	-0.482667	-0.523981	Cyclin-dependent kinases regulatory subunit 2	CKS2	-0.698876	0.465235
P33908	3	2	3.84259	0.367106	-0.0502987	0.0502987	0.159397	0.0675189	-0.0760194	0.0364364	-0.175676	-0.011657	Mannosyl-oligosaccharide 1,2-alpha-mannosidase IA	MAN1A1	-0.100597	0.973615
P33981	3	2	3.43505	0.685494	0.0243873	-0.0243873	0.0891414	-0.203523	0.0412196	-0.0541703	0.0262468	0.101085	Dual specificity protein kinase TTK	TTK	0.0487746	0.973615
P33991	11	5	-1.15162	0.142374	-0.114719	0.114719	-0.137318	0.397192	0.0842835	-0.114393	-0.0881639	-0.141601	DNA replication licensing factor MCM4	MCM4	-0.229438	0.973615
P33992	10	3	-1.46233	0.114979	-0.0897784	0.0897784	0.18995	0.170322	-0.0909371	0.0628446	-0.197438	-0.134742	DNA replication licensing factor MCM5	MCM5	-0.179557	0.973615
P33993	9	6	1.54373	0.604617	-0.0279913	0.0279913	0.409296	-0.194979	-0.130342	0.0291653	-0.183405	0.0702656	DNA replication licensing factor MCM7	MCM7	-0.0559826	0.973615
P34896	7	5	0.683888	0.681305	0.0456327	-0.0456327	0.175717	0.107959	-0.420574	0.00153101	0.312865	-0.177498	Serine hydroxymethyltransferase, cytosolic	SHMT1	0.0912653	0.973615
P34897	18	6	12.2134	0.993495	-0.0254965	0.0254965	0.457478	-0.448607	0.0676186	0.0663746	0.105041	-0.247905	Serine hydroxymethyltransferase, mitochondrial	SHMT2	-0.050993	0.998769
P34932	37	19	3.41028	0.281285	-0.0120176	0.0120176	0.0992499	0.189219	-0.252416	0.0078165	0.0342268	-0.0780963	Heat shock 70 kDa protein 4	HSPA4	-0.0240353	0.973615
P35080	4	2	-9.59087	0.516339	-0.00248976	0.00248976	-0.19408	0.16852	0.0330295	-0.131984	-0.104511	0.229027	Profilin-2	PFN2	-0.00497953	0.973615
P35222	16	8	13.31	0.397512	0.0865558	-0.0865558	-0.000803383	0.0340346	-0.292899	0.0473736	0.20251	0.00978393	Catenin beta-1	CTNNB1	0.173112	0.973615
P35232	14	6	15.8616	0.614157	0.0577549	-0.0577549	-0.458251	0.0448156	0.240171	-0.0160338	0.08952	0.0997785	Prohibitin 1	PHB1	0.11551	0.973615
P35237	7	5	-2.0438	0.26224	-0.156738	0.156738	0.196719	0.130503	0.142992	-0.0766631	-0.635497	0.241947	Serpin B6	SERPINB6	-0.313476	0.973615
P35241	7	4	-2.59829	0.751893	-0.105982	0.105982	0.309195	-0.364766	0.373518	-0.00130584	-0.144483	-0.172157	Radixin	RDX	-0.211964	0.973615
P35244	5	3	-0.254695	0.85985	0.0319327	-0.0319327	0.273525	0.328623	-0.697946	0.128767	0.105251	-0.13822	Replication protein A 14 kDa subunit	RPA3	0.0638653	0.973755
P35249	5	4	6.66067	0.535224	-0.0376032	0.0376032	0.0832635	-0.207012	0.236558	0.0703904	0.0327086	-0.215909	Replication factor C subunit 4	RFC4	-0.0752064	0.973615
P35250	2	2	#NAME?	0.370536	0.094751	-0.094751	-0.102324	-0.134504	-0.047425	0.0409714	-0.145748	0.38903	Replication factor C subunit 2	RFC2	0.189502	0.973615
P35251	4	2	-4.6315	0.396275	-0.153318	0.153318	-0.359297	0.204915	0.614336	-0.392762	-0.506976	0.439783	Replication factor C subunit 1	RFC1	-0.306637	0.973615
P35268	8	4	-2.1723	0.619421	0.0408096	-0.0408096	-0.0200034	0.10255	-0.204975	0.0327482	0.0811122	0.00856832	60S ribosomal protein L22	RPL22	0.0816191	0.973615
P35269	5	2	-0.301752	0.3526	-0.0828535	0.0828535	-0.189084	0.363421	0.074223	-0.045699	-0.157825	-0.0450368	General transcription factor IIF subunit 1	GTF2F1	-0.165707	0.973615
P35270	2	2	9.58896	0.872896	0.0238533	-0.0238533	0.333887	-0.626469	0.221021	0.084487	-0.0369038	0.0239768	Sepiapterin reductase	SPR	0.0477066	0.974423
P35520	12	5	7.64049	0.959797	-0.0283235	0.0283235	0.326031	0.0155448	-0.256606	-0.0201139	0.186236	-0.251093	Cystathionine beta-synthase	CBS	-0.056647	0.989194
P35527	2	2	-1.51165	0.15821	-0.299382	0.299382	0.898031	-0.256425	0.256539	-0.570898	-0.0027169	-0.32453	Keratin, type I cytoskeletal 9	KRT9	-0.598763	0.973615
P35573	14	7	-0.0527712	0.609048	-0.0123411	0.0123411	0.192406	-0.177036	0.0216533	0.0363478	-0.31593	0.242559	Glycogen debranching enzyme	AGL	-0.0246823	0.973615
P35579	73	33	3.91387	0.267196	0.111616	-0.111616	-0.0220077	-0.121581	-0.19126	0.0812734	0.336041	-0.0824667	Myosin-9	MYH9	0.223232	0.973615
P35580	26	14	0.442723	0.0407338	0.168013	-0.168013	-0.0473365	0.0221885	-0.478891	0.172062	0.225054	0.106923	Myosin-10	MYH10	0.336026	0.70488
P35606	20	9	2.90772	0.143777	-0.0887659	0.0887659	0.30313	-0.0859067	0.0490747	0.0218068	-0.123839	-0.164265	Coatomer subunit beta'	COPB2	-0.177532	0.973615
P35610	3	2	-7.25922	0.44587	-0.252178	0.252178	0.492444	-0.411402	0.675492	0.0168601	-0.612409	-0.160986	Sterol O-acyltransferase 1	SOAT1	-0.504357	0.973615
P35611	3	2	-16.4964	0.507203	-0.0834668	0.0834668	-0.116711	0.15257	0.214541	-0.0790149	-0.302836	0.13145	Alpha-adducin	ADD1	-0.166934	0.973615
P35613	8	2	4.95085	0.567583	-0.495513	0.495513	0.68464	0.848695	-0.0467966	0.707248	-1.21234	-0.981446	Basigin	BSG	-0.991026	0.973615
P35625	2	2	10.7524	0.143708	-0.264296	0.264296	0.377369	-0.240916	0.656436	-0.566744	-0.280055	0.0539096	Metalloproteinase inhibitor 3	TIMP3	-0.528593	0.973615
P35637	11	8	3.99994	0.0725465	0.327678	-0.327678	-0.694536	-0.0976186	-0.19088	0.00806323	0.525158	0.449814	RNA-binding protein FUS	FUS	0.655357	0.859734
P35658	11	5	1.6224	0.187905	-0.125836	0.125836	0.275656	0.131843	-0.0299904	-0.187976	-0.328085	0.138552	Nuclear pore complex protein Nup214	NUP214	-0.251672	0.973615
P35659	12	8	-0.562295	0.222642	-0.135484	0.135484	-0.0579141	-0.026049	0.490414	-0.168229	-0.272299	0.0340761	Protein DEK	DEK	-0.270967	0.973615
P35869	2	2	0.220314	0.79628	0.0345652	-0.0345652	-0.00938176	0.130591	-0.224905	-0.0788884	0.00720304	0.175381	Aryl hydrocarbon receptor	AHR	0.0691305	0.973615
P35908	2	2	7.79082	0.856307	0.0687761	-0.0687761	1.81604	-0.447293	-1.57507	0.0874252	0.188443	-0.0695396	Keratin, type II cytoskeletal 2 epidermal	KRT2	0.137552	0.973622
P35914	3	2	11.9873	0.0540207	0.111372	-0.111372	-0.208068	0.055802	-0.18185	0.0556125	0.12362	0.154884	Hydroxymethylglutaryl-CoA lyase, mitochondrial	HMGCL	0.222744	0.762881
P35998	18	9	-0.0637867	0.318933	0.0608602	-0.0608602	-0.414598	0.261931	-0.0299134	-0.0245242	0.116154	0.0909507	26S proteasome regulatory subunit 7	PSMC2	0.12172	0.973615
P36405	4	3	-5.88396	0.295009	0.0164551	-0.0164551	-0.080948	0.227069	-0.195487	-0.0485593	-0.0792366	0.177161	ADP-ribosylation factor-like protein 3	ARL3	0.0329103	0.973615
P36507	7	3	-4.02328	0.954436	0.0513337	-0.0513337	-0.640458	0.269191	0.217265	-0.0233431	0.0806291	0.096715	Dual specificity mitogen-activated protein kinase kinase 2	MAP2K2	0.102667	0.988521
P36542	10	8	-1.14372	0.443189	0.0158573	-0.0158573	0.373649	-0.133918	-0.287302	0.34389	0.0520148	-0.348333	ATP synthase subunit gamma, mitochondrial	ATP5F1C	0.0317146	0.973615
P36543	5	2	3.8531	0.641485	-0.084433	0.084433	-0.0918236	-0.0624305	0.407553	-0.212983	-0.434124	0.393808	V-type proton ATPase subunit E 1	ATP6V1E1	-0.168866	0.973615
P36551	5	2	8.02063	0.421174	-0.106766	0.106766	0.488966	-0.054916	-0.113753	0.0859635	-0.0381073	-0.368154	Oxygen-dependent coproporphyrinogen-III oxidase, mitochondrial	CPOX	-0.213532	0.973615
P36578	26	10	-0.91794	0.21942	-0.052258	0.052258	0.614979	-0.465084	0.00687869	0.337341	-0.0134156	-0.480699	60S ribosomal protein L4	RPL4	-0.104516	0.973615
P36639	2	2	7.67399	0.119166	-0.139346	0.139346	0.174216	0.155588	0.0882337	0.0606548	-0.157154	-0.321537	Oxidized purine nucleoside triphosphate hydrolase	NUDT1	-0.278691	0.973615
P36776	16	7	8.07399	0.254725	0.0352272	-0.0352272	-0.0879396	-0.0689874	0.0512455	-0.185235	-0.0671438	0.358061	Lon protease homolog, mitochondrial	LONP1	0.0704543	0.973615
P36871	13	9	0.749633	0.882715	0.11134	-0.11134	-0.285747	-0.454017	0.405746	-0.196725	0.108081	0.422663	Phosphoglucomutase-1	PGM1	0.222679	0.974423
P36915	13	7	5.03684	0.812484	0.0198124	-0.0198124	0.353643	-0.286345	-0.126734	-0.0144342	-0.145045	0.218916	Guanine nucleotide-binding protein-like 1	GNL1	0.0396247	0.973615
P36952	9	5	10.9216	0.994434	-0.00936263	0.00936263	-0.289203	0.35185	-0.0345597	-0.131275	-0.117387	0.220575	Serpin B5	SERPINB5	-0.0187253	0.998865
P36954	4	3	6.57019	0.292517	-0.0846417	0.0846417	0.274121	0.30345	-0.323647	-0.0963756	-0.0581555	-0.0993941	DNA-directed RNA polymerase II subunit RPB9	POLR2I	-0.169283	0.973615
P36957	9	5	5.89423	0.678329	-0.0317074	0.0317074	0.242195	0.0911593	-0.238232	0.00245537	0.0421262	-0.139704	Dihydrolipoyllysine-residue succinyltransferase component of 2-oxoglutarate dehydrogenase complex, mitochondrial	DLST	-0.0634147	0.973615
P36959	4	2	-7.24709	0.708419	0.0492812	-0.0492812	0.0531689	0.028802	-0.229814	-0.0650353	-0.0509214	0.2638	GMP reductase 1	GMPR	0.0985623	0.973615
P36969	2	2	-0.174464	0.663222	-0.0856638	0.0856638	0.276339	-0.240078	0.22073	0.0297765	-0.187053	-0.0997148	Phospholipid hydroperoxide glutathione peroxidase	GPX4	-0.171328	0.973615
P37108	5	2	-21.147	0.608565	-0.0598194	0.0598194	0.210135	-0.202981	0.172305	0.0744532	-0.24694	-0.0069711	Signal recognition particle 14 kDa protein	SRP14	-0.119639	0.973615
P37198	3	2	0.291174	0.364121	-0.0405259	0.0405259	-0.0109047	0.147656	-0.0151732	0.058006	-0.123798	-0.0557856	Nuclear pore glycoprotein p62	NUP62	-0.0810518	0.973615
P37235	2	2	#NAME?	0.382515	0.0367832	-0.0367832	-0.170751	-0.0364269	0.0968284	0.0198768	0.124073	-0.0336001	Hippocalcin-like protein 1	HPCAL1	0.0735663	0.973615
P37268	7	6	8.09149	0.358032	-0.111966	0.111966	0.291559	-0.0709286	0.115268	0.143913	-0.29955	-0.180263	Squalene synthase	FDFT1	-0.223933	0.973615
P37802	18	5	5.65082	0.829758	0.280265	-0.280265	0.752772	-0.512615	-1.08095	-0.76514	0.841159	0.764775	Transgelin-2	TAGLN2	0.560529	0.973615
P37837	18	9	5.13343	0.63615	0.0757792	-0.0757792	-0.398756	-0.149005	0.320424	0.134751	-0.0721306	0.164717	Transaldolase	TALDO1	0.151558	0.973615
P38117	8	3	-8.50916	0.0122113	-0.518557	0.518557	0.960084	0.832367	-0.23678	-0.913868	-0.864225	0.222421	Electron transfer flavoprotein subunit beta	ETFB	-1.03711	0.513932
P38159	17	8	4.47297	0.140114	-0.0746557	0.0746557	-0.217239	0.161075	0.280131	-0.191603	-0.0388595	0.00649522	RNA-binding motif protein, X chromosome	RBMX	-0.149311	0.973615
P38432	2	2	#NAME?	0.569868	-0.0741964	0.0741964	0.0095756	-0.114473	0.327487	-0.0474058	0.00616831	-0.181352	Coilin	COIL	-0.148393	0.973615
P38435	3	2	-17.9717	0.618603	-0.0362781	0.0362781	-0.0229496	-0.280134	0.411918	-0.0936295	-0.110192	0.0949867	Vitamin K-dependent gamma-carboxylase	GGCX	-0.0725563	0.973615
P38571	2	2	#NAME?	0.674486	-0.0254773	0.0254773	0.163653	0.239978	-0.327199	-0.0451745	-0.0999807	0.0687233	Lysosomal acid lipase/cholesteryl ester hydrolase	LIPA	-0.0509546	0.973615
P38606	20	10	7.98373	0.362268	-0.103097	0.103097	0.383808	-0.0124646	-0.0620519	0.0391064	-0.057044	-0.291354	V-type proton ATPase catalytic subunit A	ATP6V1A	-0.206194	0.973615
P38646	39	12	9.48162	0.228157	-0.0717876	0.0717876	-0.12769	0.32067	0.0223824	-0.10966	-0.0978213	-0.0078814	Stress-70 protein, mitochondrial	HSPA9	-0.143575	0.973615
P38919	20	8	0.248649	0.153959	0.0392133	-0.0392133	0.531296	-0.223125	-0.425811	0.599321	0.0648357	-0.546516	Eukaryotic initiation factor 4A-III	EIF4A3	0.0784266	0.973615
P39019	13	6	3.40056	0.759615	-0.00227778	0.00227778	-0.867795	0.222378	0.65225	-0.2928	0.111026	0.174941	40S ribosomal protein S19	RPS19	-0.00455556	0.973615
P39023	18	7	1.11005	0.721152	-0.0273022	0.0273022	0.172927	0.249203	-0.340223	-0.017335	-0.0859679	0.0213964	60S ribosomal protein L3	RPL3	-0.0546044	0.973615
P39656	7	6	0.710676	0.795686	0.0551859	-0.0551859	-0.354382	-0.158361	0.347186	0.0944352	-0.0120753	0.083198	Dolichyl-diphosphooligosaccharide--protein glycosyltransferase 48 kDa subunit	DDOST	0.110372	0.973615
P39687	5	3	-0.661362	0.10717	-0.630869	0.630869	0.411599	1.32468	0.156327	0.583701	-1.55786	-0.918448	Acidic leucine-rich nuclear phosphoprotein 32 family member A	ANP32A	-1.26174	0.973615
P39748	6	2	2.74046	0.616927	-0.0415574	0.0415574	-0.00454391	-0.106297	0.235513	-0.149966	-0.204683	0.229976	Flap endonuclease 1	FEN1	-0.0831148	0.973615
P40121	10	5	0.720513	0.634515	0.0225404	-0.0225404	0.136677	0.147131	-0.351429	0.0119798	0.065662	-0.0100205	Macrophage-capping protein	CAPG	0.0450809	0.973615
P40123	10	6	-1.85184	0.289013	0.0880768	-0.0880768	-0.330612	0.11368	-0.047299	0.182061	0.00935636	0.0728135	Adenylyl cyclase-associated protein 2	CAP2	0.176154	0.973615
P40222	12	7	2.90935	0.0311607	-0.346995	0.346995	0.444791	0.39203	0.204164	-0.0914549	-0.0424121	-0.907119	Alpha-taxilin	TXLNA	-0.69399	0.684173
P40227	18	6	-1.62899	0.991561	-0.0631708	0.0631708	-0.314425	0.24579	0.258148	-0.335854	-0.105623	0.251965	T-complex protein 1 subunit zeta	CCT6A	-0.126342	0.997451
P40429	10	6	0.578036	0.371155	-0.125511	0.125511	0.502549	-0.0426777	-0.0833389	-0.00550918	-0.452974	0.081951	60S ribosomal protein L13a	RPL13A	-0.251021	0.973615
P40763	19	5	12.9409	0.508509	-0.0929331	0.0929331	0.313861	0.0546609	-0.0897229	-0.0807685	-0.371665	0.173635	Signal transducer and activator of transcription 3	STAT3	-0.185866	0.973615
P40818	3	2	8.01178	0.766904	0.00989845	-0.00989845	0.401131	-0.470735	0.0399089	0.0466545	-0.0316735	0.0147144	Ubiquitin carboxyl-terminal hydrolase 8	USP8	0.0197969	0.973615
P40855	2	2	-6.85371	0.41254	-0.032534	0.032534	-0.388445	0.27197	0.214077	-0.15974	0.123451	-0.0613132	Peroxisomal biogenesis factor 19	PEX19	-0.065068	0.973615
P40925	17	6	0.19367	0.251851	0.158776	-0.158776	-0.608196	0.0359312	0.0959371	-0.0377289	0.0826535	0.431403	Malate dehydrogenase, cytoplasmic	MDH1	0.317552	0.973615
P40926	24	15	0.933949	0.795678	0.0173734	-0.0173734	-0.373937	0.225185	0.0966319	-0.104622	0.0880364	0.068706	Malate dehydrogenase, mitochondrial	MDH2	0.0347468	0.973615
P40937	4	2	9.20185	0.651887	0.435073	-0.435073	-0.800431	0.382384	-0.887173	1.21363	1.24382	-1.15223	Replication factor C subunit 5	RFC5	0.870146	0.973615
P40938	2	2	10.8044	0.899904	-0.0241048	0.0241048	0.323454	-0.304845	0.0537054	0.205039	-0.0950669	-0.182286	Replication factor C subunit 3	RFC3	-0.0482096	0.980812
P40939	22	8	2.38118	0.682482	0.191833	-0.191833	-0.235577	-0.496965	0.157043	-0.30006	0.197134	0.678426	Trifunctional enzyme subunit alpha, mitochondrial	HADHA	0.383666	0.973615
P41091	16	11	11.9259	0.98397	-0.0175102	0.0175102	0.307848	-0.416143	0.160825	0.0440911	-0.0824929	-0.0141288	Eukaryotic translation initiation factor 2 subunit 3	EIF2S3	-0.0350204	0.994177
P41214	5	3	-0.564684	0.376667	0.0987963	-0.0987963	-0.301021	-0.145194	0.149826	-0.337797	0.256494	0.377692	Eukaryotic translation initiation factor 2D	EIF2D	0.197593	0.973615
P41223	4	2	-9.44327	0.85608	-0.0589045	0.0589045	0.0735735	-0.122509	0.225649	-0.368194	-0.23376	0.42524	Protein BUD31 homolog	BUD31	-0.117809	0.973622
P41227	2	2	#NAME?	0.801759	0.114703	-0.114703	-0.505649	0.0364389	0.125099	0.159547	0.0875217	0.0970412	N-alpha-acetyltransferase 10	NAA10	0.229407	0.973615
P41236;Q6NXS1	2	2	1.26984	0.493485	-0.00706709	0.00706709	0.0991788	0.202253	-0.280231	-0.0612952	0.121352	-0.081258	NA	NA	-0.0141342	0.973615
P41240	6	4	6.41411	0.651541	0.0950985	-0.0950985	-0.399537	-0.0444498	0.158691	-0.10596	-0.0427961	0.434052	Tyrosine-protein kinase CSK	CSK	0.190197	0.973615
P41250	20	7	4.69493	0.914445	-0.0257943	0.0257943	0.350422	-0.247116	-0.0259234	0.106646	0.0469534	-0.230982	Glycine--tRNA ligase	GARS1	-0.0515887	0.982897
P41252	36	10	16.6155	0.810856	0.0404788	-0.0404788	-0.174646	-0.207036	0.260245	-0.276848	-0.0312466	0.429531	Isoleucine--tRNA ligase, cytoplasmic	IARS1	0.0809576	0.973615
P41743	5	2	14.8758	0.889717	0.0339549	-0.0339549	-1.19727	0.70239	0.393016	-0.861039	0.460275	0.502629	Protein kinase C iota type	PRKCI	0.0679097	0.977213
P42126	5	4	12.0683	0.513856	0.14604	-0.14604	-0.315365	0.327543	-0.450299	0.246549	0.210473	-0.0189012	Enoyl-CoA delta isomerase 1, mitochondrial	ECI1	0.292081	0.973615
P42166	11	6	6.06427	0.876973	-0.0170696	0.0170696	-0.0384009	0.223434	-0.133824	-0.0184876	0.0690142	-0.101735	Lamina-associated polypeptide 2, isoform alpha	TMPO	-0.0341391	0.974423
P42167	8	5	6.70388	0.453233	0.000642717	-0.000642717	0.17846	-0.387398	0.207011	0.000919101	0.0528548	-0.0518457	Lamina-associated polypeptide 2, isoforms beta/gamma	TMPO	0.00128543	0.973615
P42224	16	6	0.344517	0.648733	-0.0815074	0.0815074	0.361926	0.0384165	-0.155821	0.0654395	-0.0188974	-0.291064	Signal transducer and activator of transcription 1-alpha/beta	STAT1	-0.163015	0.973615
P42285	10	5	0.209543	0.288128	0.14094	-0.14094	0.154853	-0.388433	-0.189239	0.0802861	0.214223	0.128311	Exosome RNA helicase MTR4	MTREX	0.28188	0.973615
P42330	12	6	3.43219	0.209818	0.132696	-0.132696	-0.48384	0.180765	-0.0950136	-0.0779443	0.225718	0.250315	Aldo-keto reductase family 1 member C3	AKR1C3	0.265392	0.973615
P42345	3	3	2.30737	0.581888	-0.0174177	0.0174177	0.165016	-0.402009	0.289246	-0.0942117	-0.0928997	0.134858	Serine/threonine-protein kinase mTOR	MTOR	-0.0348353	0.973615
P42356	3	3	18.2198	0.744382	0.0596194	-0.0596194	-0.68487	0.102453	0.403559	-0.359615	0.105056	0.433417	Phosphatidylinositol 4-kinase alpha	PI4KA	0.119239	0.973615
P42566	8	3	-2.03207	0.905629	0.0656148	-0.0656148	-0.772612	0.34059	0.235177	0.00140349	-0.0334413	0.228882	Epidermal growth factor receptor substrate 15	EPS15	0.13123	0.980812
P42574	2	2	-1.97938	0.174558	0.451888	-0.451888	-1.0962	-0.271675	0.0122126	0.529861	0.242454	0.583348	Caspase-3	CASP3	0.903775	0.973615
P42677	3	3	13.5825	0.530597	-0.0616418	0.0616418	-0.0425339	-0.0756028	0.303062	0.00565757	-0.24327	0.0526874	40S ribosomal protein S27	RPS27	-0.123284	0.973615
P42696	2	2	2.96619	0.504948	-0.0474457	0.0474457	0.0581457	0.0185102	0.065681	0.0663118	-0.258024	0.049375	RNA-binding protein 34	RBM34	-0.0948913	0.973615
P42704	68	38	4.0695	0.227251	0.00415188	-0.00415188	-0.242438	-0.154552	0.384534	-0.0388774	0.0578603	-0.00652733	Leucine-rich PPR motif-containing protein, mitochondrial	LRPPRC	0.00830377	0.973615
P42765	12	7	4.76173	0.408408	0.0429095	-0.0429095	-0.100241	0.330093	-0.358581	-0.113618	0.146405	0.0959415	3-ketoacyl-CoA thiolase, mitochondrial	ACAA2	0.085819	0.973615
P42766	5	5	3.28908	0.685839	0.0611855	-0.0611855	-0.304548	-0.105289	0.22628	0.440934	0.0197469	-0.277124	60S ribosomal protein L35	RPL35	0.122371	0.973615
P42771	6	2	6.84482	0.173637	-0.101547	0.101547	-0.0745841	0.269075	0.110149	-0.198051	-0.144499	0.03791	Cyclin-dependent kinase inhibitor 2A	CDKN2A	-0.203094	0.973615
P42785	2	2	8.41409	0.548053	0.187657	-0.187657	0.44282	-0.470835	-0.534954	0.216037	0.212255	0.134678	Lysosomal Pro-X carboxypeptidase	PRCP	0.375313	0.973615
P42892	3	3	#NAME?	0.00128712	0.113842	-0.113842	-0.229154	-0.0315831	-0.0807893	0.0566168	0.110981	0.173929	Endothelin-converting enzyme 1	ECE1	0.227684	0.187865
P43034	9	7	1.09839	0.454982	0.0233315	-0.0233315	0.0726946	0.173492	-0.316181	-0.0322755	0.0627408	0.0395291	Platelet-activating factor acetylhydrolase IB subunit beta	PAFAH1B1	0.0466629	0.973615
P43121	8	6	1.37125	0.809518	-0.0583379	0.0583379	0.242943	0.159818	-0.227747	0.0659063	-0.121679	-0.119241	Cell surface glycoprotein MUC18	MCAM	-0.116676	0.973615
P43243	26	14	5.52941	7.02e-06	-0.275573	0.275573	0.473065	0.390281	-0.036628	-0.226179	-0.374487	-0.226053	Matrin-3	MATR3	-0.551146	0.0239312
P43246	12	4	9.04408	0.207914	-0.192728	0.192728	0.753127	-0.246716	0.0717721	-0.109797	-0.117832	-0.350554	DNA mismatch repair protein Msh2	MSH2	-0.385456	0.973615
P43304	5	3	12.4385	0.591775	0.0115851	-0.0115851	0.350791	-0.417797	0.0322511	0.110316	-0.17601	0.10045	Glycerol-3-phosphate dehydrogenase, mitochondrial	GPD2	0.0231701	0.973615
P43307	6	3	13.7948	0.543603	-0.103498	0.103498	0.594145	-0.371587	0.0879373	0.00878254	-0.0384762	-0.280802	Translocon-associated protein subunit alpha	SSR1	-0.206997	0.973615
P43487	12	6	4.96981	0.539458	-0.0545282	0.0545282	0.0702142	0.490289	-0.396919	-0.183103	-0.00534718	0.0248659	Ran-specific GTPase-activating protein	RANBP1	-0.109056	0.973615
P43490	11	8	7.60132	0.837283	0.0896322	-0.0896322	0.318631	-0.528793	-0.0587348	0.0937197	0.0576112	0.117566	Nicotinamide phosphoribosyltransferase	NAMPT	0.179264	0.973615
P43686	16	9	2.24123	0.703981	-0.134433	0.134433	-0.498203	0.542185	0.359317	-0.32984	0.488947	-0.562406	26S proteasome regulatory subunit 6B	PSMC4	-0.268866	0.973615
P43897	4	2	12.2865	0.787288	0.0508784	-0.0508784	-0.0903154	0.0821254	-0.144445	0.18493	0.43673	-0.469024	Elongation factor Ts, mitochondrial	TSFM	0.101757	0.973615
P45877	2	2	#NAME?	0.711157	0.0247985	-0.0247985	-0.470932	0.130351	0.266185	0.123716	0.00296524	-0.0522859	Peptidyl-prolyl cis-trans isomerase C	PPIC	0.049597	0.973615
P45880	15	8	2.77316	0.874723	-0.0299584	0.0299584	0.0285751	0.162844	-0.101544	0.30116	0.152081	-0.543116	Voltage-dependent anion-selective channel protein 2	VDAC2	-0.0599167	0.974423
P45973	10	3	10.4621	0.764149	-0.0232579	0.0232579	-0.214896	0.136785	0.147885	-0.222429	0.137774	0.0148808	Chromobox protein homolog 5	CBX5	-0.0465158	0.973615
P45974	21	10	1.51583	0.707928	0.0309451	-0.0309451	-0.42674	0.238537	0.0953678	-0.0693742	0.0751981	0.0870112	Ubiquitin carboxyl-terminal hydrolase 5	USP5	0.0618901	0.973615
P46013	35	19	9.51584	0.942954	0.00547789	-0.00547789	0.0700416	-0.371228	0.284753	0.14136	-0.0996082	-0.0253185	Proliferation marker protein Ki-67	MKI67	0.0109558	0.98506
P46060	22	15	2.68546	0.517294	0.0473109	-0.0473109	-0.263768	0.356003	-0.234168	0.237581	0.113268	-0.208917	Ran GTPase-activating protein 1	RANGAP1	0.0946218	0.973615
P46063	3	3	11.812	0.936656	-0.0912752	0.0912752	0.52341	-0.648061	0.398477	0.136993	-0.539441	0.128623	ATP-dependent DNA helicase Q1	RECQL	-0.18255	0.98484
P46087	13	3	15.7704	0.224461	0.885098	-0.885098	-2.17697	-2.12597	1.64764	0.816273	1.14086	0.698159	Probable 28S rRNA (cytosine(4447)-C(5))-methyltransferase	NOP2	1.7702	0.973615
P46108	7	4	2.45347	0.742061	0.0179921	-0.0179921	-0.222918	0.301242	-0.1323	-0.160827	0.0305376	0.184266	Adapter molecule crk	CRK	0.0359843	0.973615
P46109	7	5	0.133443	0.162697	-0.0684762	0.0684762	-0.0904852	0.252773	0.0431411	-0.168112	-0.223861	0.186544	Crk-like protein	CRKL	-0.136952	0.973615
P46379	16	11	-0.157685	0.436136	-0.0902178	0.0902178	0.214294	0.18704	-0.130681	-0.232017	-0.123624	0.084988	Large proline-rich protein BAG6	BAG6	-0.180436	0.973615
P46459	11	4	6.04731	0.585356	0.0429671	-0.0429671	0.775843	-0.256123	-0.648622	0.287661	0.348059	-0.506818	Vesicle-fusing ATPase	NSF	0.0859342	0.973615
P46734	5	3	-13.3628	0.434128	0.156115	-0.156115	0.526917	-0.451462	-0.543801	0.117667	0.157475	0.193205	Dual specificity mitogen-activated protein kinase kinase 3	MAP2K3	0.312231	0.973615
P46736	2	2	3.88366	0.199313	0.524588	-0.524588	-1.7292	1.00235	-0.846921	1.08402	1.13794	-0.648191	Lys-63-specific deubiquitinase BRCC36	BRCC3	1.04918	0.973615
P46776	9	4	7.86079	0.91492	-0.050905	0.050905	-0.258166	0.0460504	0.364831	-0.29224	-0.0855555	0.225081	60S ribosomal protein L27a	RPL27A	-0.10181	0.982897
P46777	14	7	1.87901	0.177965	0.38856	-0.38856	-0.162949	-0.221589	-0.781142	0.562536	0.705282	-0.102139	60S ribosomal protein L5	RPL5	0.77712	0.973615
P46778	8	5	9.51402	0.602457	0.0988203	-0.0988203	-0.45881	-0.0591312	0.22148	-0.0886851	0.151744	0.233402	60S ribosomal protein L21	RPL21	0.197641	0.973615
P46779	7	2	8.46278	0.352998	0.0593553	-0.0593553	-0.0989697	-0.195578	0.116482	-0.036387	0.0266694	0.187784	60S ribosomal protein L28	RPL28	0.118711	0.973615
P46781	20	10	3.14327	0.798517	0.063473	-0.063473	0.240306	-0.88731	0.456585	0.562563	0.172791	-0.544935	40S ribosomal protein S9	RPS9	0.126946	0.973615
P46782	12	7	2.02983	0.303661	0.208666	-0.208666	-0.0949175	-0.808129	0.277048	0.494868	0.13638	-0.00525013	40S ribosomal protein S5	RPS5	0.417332	0.973615
P46783	4	3	13.7491	0.552644	-0.126903	0.126903	0.77203	-0.49774	0.106419	0.221146	-0.423257	-0.178598	40S ribosomal protein S10	RPS10	-0.253806	0.973615
P46937	3	2	-6.85926	0.640105	0.0692728	-0.0692728	0.126156	0.298215	-0.63219	0.0929287	0.155312	-0.0404223	Transcriptional coactivator YAP1	YAP1	0.138546	0.973615
P46939	3	2	-4.44212	0.560053	0.245758	-0.245758	-0.617377	0.433312	-0.553208	0.158028	0.136915	0.44233	Utrophin	UTRN	0.491515	0.973615
P46940	50	24	6.7315	0.76469	-0.0497055	0.0497055	0.324665	-0.364636	0.189088	0.179878	-0.159041	-0.169953	Ras GTPase-activating-like protein IQGAP1	IQGAP1	-0.0994109	0.973615
P46977	6	2	8.13599	0.622392	-0.126517	0.126517	-0.24866	0.0427544	0.585456	-0.442601	-0.483921	0.546972	Dolichyl-diphosphooligosaccharide--protein glycosyltransferase subunit STT3A	STT3A	-0.253034	0.973615
P47755	6	2	-6.26504	0.72226	0.0739845	-0.0739845	-0.653534	0.233706	0.197875	-0.28023	0.0529238	0.449259	F-actin-capping protein subunit alpha-2	CAPZA2	0.147969	0.973615
P47756	15	6	2.76378	0.0244547	0.187496	-0.187496	-0.106777	-0.00901503	-0.446696	0.218056	0.435539	-0.0911068	F-actin-capping protein subunit beta	CAPZB	0.374992	0.656699
P47813	4	3	-29.1399	0.640169	-0.0975457	0.0975457	0.387998	0.116308	-0.211669	-0.0924275	-0.221238	0.0210281	Eukaryotic translation initiation factor 1A, X-chromosomal	EIF1AX	-0.195091	0.973615
P47895	15	4	5.52174	0.574825	-0.0439048	0.0439048	-0.0398352	-0.00329108	0.174841	-0.238382	-0.027577	0.134244	Aldehyde dehydrogenase family 1 member A3	ALDH1A3	-0.0878097	0.973615
P47897	22	13	-1.75117	0.0398959	0.112557	-0.112557	0.00768676	-0.0230654	-0.322291	0.28179	0.262881	-0.207001	Glutamine--tRNA ligase	QARS1	0.225113	0.701058
P47914	3	2	-11.0004	0.554664	0.0886891	-0.0886891	-0.0879775	-0.315624	0.137534	0.0552088	0.276076	-0.0652179	60S ribosomal protein L29	RPL29	0.177378	0.973615
P47985	7	4	2.39217	0.447008	-0.0707093	0.0707093	0.000981428	0.310537	-0.09939	0.0623588	-0.0589036	-0.215583	Cytochrome b-c1 complex subunit Rieske, mitochondrial	UQCRFS1	-0.141419	0.973615
P48047	14	12	9.76231	0.477461	0.105141	-0.105141	0.100544	-0.27511	-0.140857	0.193309	0.320132	-0.198017	ATP synthase subunit O, mitochondrial	ATP5PO	0.210282	0.973615
P48059	5	3	-4.28068	0.466451	-0.0200562	0.0200562	-0.154379	0.149185	0.0653627	-0.0854829	-0.000841074	0.0261554	LIM and senescent cell antigen-like-containing domain protein 1	LIMS1	-0.0401124	0.973615
P48147	17	10	-0.425396	0.105617	0.351633	-0.351633	-0.027905	-0.694136	-0.332858	0.407301	0.343017	0.304582	Prolyl endopeptidase	PREP	0.703267	0.973615
P48163	7	3	1.94253	0.685305	-0.0117229	0.0117229	0.38975	-0.214415	-0.140167	0.0525518	-0.0583346	-0.0293861	NADP-dependent malic enzyme	ME1	-0.0234459	0.973615
P48436	3	2	-9.03112	0.3775	0.0349083	-0.0349083	-0.356432	0.396603	-0.144896	-0.0918162	-0.124327	0.320868	Transcription factor SOX-9	SOX9	0.0698166	0.973615
P48444	16	8	0.234785	0.4951	0.0990644	-0.0990644	-0.455212	0.172087	-0.0140691	-0.00728004	0.0748123	0.229661	Coatomer subunit delta	ARCN1	0.198129	0.973615
P48449	15	7	0.658512	0.476032	0.0610333	-0.0610333	0.538135	-0.349357	-0.371878	0.300348	0.228333	-0.345581	Lanosterol synthase	LSS	0.122067	0.973615
P48507	3	2	#NAME?	0.518476	0.0100895	-0.0100895	-0.155856	0.00286516	0.122722	-0.0556546	-0.0460201	0.131943	Glutamate--cysteine ligase regulatory subunit	GCLM	0.020179	0.973615
P48509	2	2	#NAME?	0.482565	-0.540153	0.540153	0.964746	0.293761	0.361951	0.590245	-1.46077	-0.749935	CD151 antigen	CD151	-1.08031	0.973615
P48556	6	3	-1.04345	0.0872965	0.121362	-0.121362	0.0798341	-0.275286	-0.168634	-0.0561295	0.0522671	0.367949	26S proteasome non-ATPase regulatory subunit 8	PSMD8	0.242724	0.929981
P48634	23	8	2.68729	0.718606	-0.011379	0.011379	0.0510588	0.264159	-0.281081	0.0392458	-0.107727	0.0343439	Protein PRRC2A	PRRC2A	-0.0227579	0.973615
P48637	7	4	3.75956	0.484256	0.0822575	-0.0822575	-0.584151	0.271176	0.0662028	-0.134227	-0.00966913	0.390668	Glutathione synthetase	GSS	0.164515	0.973615
P48643	35	20	1.03023	0.935397	0.0896826	-0.0896826	-0.219797	0.361749	-0.411	0.238294	0.0891301	-0.0583763	T-complex protein 1 subunit epsilon	CCT5	0.179365	0.98484
P48651	2	2	-4.66031	0.452458	0.0750506	-0.0750506	-0.348751	-0.131892	0.255491	0.180299	-0.161435	0.206288	Phosphatidylserine synthase 1	PTDSS1	0.150101	0.973615
P48729	6	3	5.55448	0.733661	0.0285484	-0.0285484	-0.734312	0.184881	0.463785	-0.360107	-0.165539	0.611292	Casein kinase I isoform alpha	CSNK1A1	0.0570969	0.973615
P48730	2	2	-0.205697	0.443163	-0.0744168	0.0744168	0.188613	-0.146018	0.180656	-0.187277	-0.117577	0.0816028	Casein kinase I isoform delta	CSNK1D	-0.148834	0.973615
P48735	15	7	11.9275	0.959513	0.0170553	-0.0170553	0.436429	-0.608555	0.12096	0.116395	-0.014665	-0.0505643	Isocitrate dehydrogenase [NADP], mitochondrial	IDH2	0.0341106	0.989194
P48739	6	4	-0.915307	0.785586	0.0805846	-0.0805846	0.705564	-0.50309	-0.444228	0.456282	-0.536063	0.321535	Phosphatidylinositol transfer protein beta isoform	PITPNB	0.161169	0.973615
P48741	2	2	#NAME?	0.708276	-0.120926	0.120926	0.304078	0.348378	-0.289678	0.139578	-0.222462	-0.279894	Putative heat shock 70 kDa protein 7	HSPA7	-0.241852	0.973615
P48960	5	2	1.53462	0.747582	0.0573911	-0.0573911	-0.284506	0.167045	-0.0547127	-0.142901	0.112127	0.202948	Adhesion G protein-coupled receptor E5	ADGRE5	0.114782	0.973615
P49005	5	2	#NAME?	0.559354	0.18185	-0.18185	-0.728862	0.0729365	0.110375	0.0858582	0.0654968	0.394195	DNA polymerase delta subunit 2	POLD2	0.3637	0.973615
P49006	6	4	4.25116	0.912158	-0.0206073	0.0206073	-0.519133	-0.184957	0.765911	-0.835859	-0.324168	1.09821	MARCKS-related protein	MARCKSL1	-0.0412146	0.982196
P49023	5	2	-3.9845	0.482552	0.163518	-0.163518	-0.832499	0.0985543	0.24339	-0.171479	0.21631	0.445724	Paxillin	PXN	0.327036	0.973615
P49189	10	4	21.1215	0.242568	0.126102	-0.126102	-0.307922	-0.18303	0.112645	-0.0127968	0.602336	-0.211233	4-trimethylaminobutyraldehyde dehydrogenase	ALDH9A1	0.252204	0.973615
P49207	5	2	5.91855	0.715003	-0.147975	0.147975	-0.636172	0.713012	0.367086	0.100981	0.647955	-1.19286	60S ribosomal protein L34	RPL34	-0.295951	0.973615
P49247	4	2	12.887	0.784682	-0.0431464	0.0431464	-0.284607	0.342689	0.0713574	-0.0579602	-0.0261624	-0.0453166	Ribose-5-phosphate isomerase	RPIA	-0.0862928	0.973615
P49257	8	3	1.08707	0.434506	-0.10112	0.10112	0.42418	0.0752157	-0.196036	0.229905	-0.0185998	-0.514665	Protein ERGIC-53	LMAN1	-0.20224	0.973615
P49321	10	5	11.1231	0.842585	0.00379694	-0.00379694	-0.129493	0.293799	-0.175696	-0.113167	0.00869583	0.115862	Nuclear autoantigenic sperm protein	NASP	0.00759388	0.973615
P49327	139	45	9.07931	0.718087	-0.086717	0.086717	0.466775	0.0564442	-0.263069	0.202319	-0.00878377	-0.453686	Fatty acid synthase	FASN	-0.173434	0.973615
P49354	2	2	#NAME?	0.478654	-0.0372087	0.0372087	-0.370969	0.17937	0.303224	-0.391762	0.128856	0.15128	Protein farnesyltransferase/geranylgeranyltransferase type-1 subunit alpha	FNTA	-0.0744174	0.973615
P49366	3	3	3.56414	0.0152794	-0.146835	0.146835	0.265512	0.16032	0.0146734	-0.137497	-0.252134	-0.0508733	Deoxyhypusine synthase	DHPS	-0.29367	0.528624
P49368	31	17	1.7818	0.0488541	0.271175	-0.271175	-0.126322	-0.469159	-0.218042	0.380587	0.492071	-0.0591344	T-complex protein 1 subunit gamma	CCT3	0.542349	0.727547
P49406	2	2	3.96951	0.540444	-0.104819	0.104819	0.0985327	-0.309052	0.524977	-0.0277245	-0.391474	0.104741	39S ribosomal protein L19, mitochondrial	MRPL19	-0.209638	0.973615
P49407	4	2	-3.86129	0.78005	0.0547098	-0.0547098	-0.579615	0.318917	0.0965689	0.0264855	0.18806	-0.0504158	Beta-arrestin-1	ARRB1	0.10942	0.973615
P49411	24	13	2.68476	0.983038	0.0146494	-0.0146494	-0.217476	0.275464	-0.101936	-0.32216	0.00524842	0.36086	Elongation factor Tu, mitochondrial	TUFM	0.0292988	0.994115
P49419-2	15	7	4.04354	0.798045	0.0304502	-0.0304502	0.22893	-0.388059	0.0677786	-0.0289065	0.037694	0.082563	Isoform 2 of Alpha-aminoadipic semialdehyde dehydrogenase	ALDH7A1	0.0609004	0.973615
P49458	3	2	#NAME?	0.783853	0.0653999	-0.0653999	-0.340555	-0.246233	0.390589	-0.104893	0.324535	-0.0234426	Signal recognition particle 9 kDa protein	SRP9	0.1308	0.973615
P49585	4	2	-3.75799	0.736125	-0.0421675	0.0421675	0.274762	0.0787024	-0.226962	0.135427	-0.134215	-0.127714	Choline-phosphate cytidylyltransferase A	PCYT1A	-0.0843349	0.973615
P49588	32	12	9.03064	0.872864	0.141757	-0.141757	0.328496	-0.0906587	-0.663109	0.168521	0.124376	0.132376	Alanine--tRNA ligase, cytoplasmic	AARS1	0.283515	0.974423
P49589-3	16	11	19.1965	0.804902	0.0311515	-0.0311515	0.160522	-0.418056	0.16408	0.070546	-0.142282	0.165191	Isoform 3 of Cysteine--tRNA ligase, cytoplasmic	CARS1	0.0623029	0.973615
P49591	13	8	0.622046	0.599419	0.0174684	-0.0174684	0.271954	-0.116032	-0.208327	0.203471	0.100829	-0.251895	Serine--tRNA ligase, cytoplasmic	SARS1	0.0349369	0.973615
P49642	3	2	-4.3197	0.728669	-0.040616	0.040616	0.160235	-0.270797	0.23241	0.0626299	-0.140311	-0.044167	DNA primase small subunit	PRIM1	-0.0812319	0.973615
P49643	5	4	9.1001	0.654354	-0.0591466	0.0591466	0.350443	-0.274472	0.101469	-0.00161386	-0.1867	0.0108741	DNA primase large subunit	PRIM2	-0.118293	0.973615
P49711	2	2	#NAME?	0.511795	0.189001	-0.189001	0.181564	-0.35735	-0.391215	-0.108099	-0.0134412	0.688541	Transcriptional repressor CTCF	CTCF	0.378001	0.973615
P49720	5	3	5.7662	0.934381	0.0646687	-0.0646687	0.935433	-0.304892	-0.824546	-0.251114	0.603285	-0.158165	Proteasome subunit beta type-3	PSMB3	0.129337	0.98484
P49721	6	3	-0.256496	0.808446	-0.0826531	0.0826531	0.451376	-0.341546	0.138129	0.100345	-0.298725	-0.0495793	Proteasome subunit beta type-2	PSMB2	-0.165306	0.973615
P49736	10	5	0.483457	0.197188	-0.0910288	0.0910288	0.322627	-0.219629	0.170088	0.00259933	-0.149458	-0.126228	DNA replication licensing factor MCM2	MCM2	-0.182058	0.973615
P49748-3	22	10	3.33472	0.976803	-0.0186943	0.0186943	-0.533245	0.31282	0.276507	-0.0957062	-0.203309	0.242932	Isoform 3 of Very long-chain specific acyl-CoA dehydrogenase, mitochondrial	ACADVL	-0.0373885	0.991295
P49750	7	4	-2.77165	0.277374	-0.0359117	0.0359117	-0.0497078	0.127845	0.0295981	-0.0969649	-0.0999545	0.0891843	YLP motif-containing protein 1	YLPM1	-0.0718234	0.973615
P49753;Q86TX2	3	3	-22.8805	0.186588	0.0881982	-0.0881982	-0.0444114	-0.187305	-0.0328783	0.109247	0.0721961	0.0831518	NA	NA	0.176396	0.973615
P49755	6	4	-5.15217	0.251074	0.152064	-0.152064	-0.42673	-0.261684	0.232222	0.239027	0.425483	-0.208316	Transmembrane emp24 domain-containing protein 10	TMED10	0.304129	0.973615
P49756	9	5	11.7588	0.346277	-0.11657	0.11657	0.465145	-0.0527944	-0.0626402	0.0765123	-0.443336	0.0171132	RNA-binding protein 25	RBM25	-0.23314	0.973615
P49757	2	2	-7.17611	0.749072	0.00300069	-0.00300069	-0.394623	0.236478	0.149143	-0.297503	0.193072	0.113433	Protein numb homolog	NUMB	0.00600139	0.973615
P49770	5	3	4.36686	0.976215	0.0038589	-0.0038589	0.17985	0.0293328	-0.22076	-0.00895618	0.0961762	-0.0756433	Translation initiation factor eIF-2B subunit beta	EIF2B2	0.0077178	0.991295
P49773	7	3	9.30113	0.735967	0.0623403	-0.0623403	-0.312773	0.275629	-0.149877	-0.144068	0.0134399	0.317649	Adenosine 5'-monophosphoramidase HINT1	HINT1	0.124681	0.973615
P49788	2	2	#NAME?	0.554076	-0.801192	0.801192	1.22044	0.604713	0.578418	0.793605	-1.4566	-1.74058	Retinoic acid receptor responder protein 1	RARRES1	-1.60238	0.973615
P49790	13	8	13.303	0.969232	0.0518812	-0.0518812	-0.543523	0.402895	-0.0150161	-0.11413	0.0663529	0.20342	Nuclear pore complex protein Nup153	NUP153	0.103762	0.989848
P49792	32	15	2.1903	0.81845	0.132924	-0.132924	-0.447088	0.20987	-0.161553	0.00314066	0.143423	0.252207	E3 SUMO-protein ligase RanBP2	RANBP2	0.265847	0.973615
P49821	8	3	13.2294	0.997437	-0.0155215	0.0155215	0.0867987	-0.138245	0.0980111	0.117149	-0.00759538	-0.156118	NADH dehydrogenase [ubiquinone] flavoprotein 1, mitochondrial	NDUFV1	-0.031043	0.999732
P49840	4	3	5.26438	0.107655	-0.194298	0.194298	0.145879	0.079971	0.357045	-0.330125	-0.41791	0.165139	Glycogen synthase kinase-3 alpha	GSK3A	-0.388597	0.973615
P49841	6	3	-2.74005	0.771825	-0.0248917	0.0248917	0.17818	-0.0440106	-0.0594947	-0.0132291	-0.00437154	-0.0570745	Glycogen synthase kinase-3 beta	GSK3B	-0.0497834	0.973615
P49842	2	2	6.07113	0.836653	-0.00413216	0.00413216	0.345065	-0.515007	0.182338	0.0971582	-0.107817	-0.00173734	Serine/threonine-protein kinase 19	STK19	-0.00826433	0.973615
P49848	3	3	5.98795	0.825585	-0.0201542	0.0201542	-0.116177	0.0495274	0.127112	-0.00970922	-0.17518	0.124426	Transcription initiation factor TFIID subunit 6	TAF6	-0.0403085	0.973615
P49902	8	5	10.3601	0.800893	-0.0717505	0.0717505	0.57642	-0.325687	-0.0354817	0.0408717	-0.189584	-0.0665391	Cytosolic purine 5'-nucleotidase	NT5C2	-0.143501	0.973615
P49903	3	3	-0.651503	0.538755	0.0231234	-0.0231234	0.170765	0.0216071	-0.261742	0.0933852	0.0995137	-0.123529	Selenide, water dikinase 1	SEPHS1	0.0462468	0.973615
P49915	28	14	4.2799	0.774298	-0.0334977	0.0334977	-0.209954	0.248339	0.062108	-0.102736	0.00243027	-0.000187387	GMP synthase [glutamine-hydrolyzing]	GMPS	-0.0669954	0.973615
P49916	5	3	4.93395	0.974239	-0.00834806	0.00834806	0.0149125	-0.219566	0.229698	-0.138125	-0.318203	0.431283	DNA ligase 3	LIG3	-0.0166961	0.990762
P49959	2	2	0.312815	0.581638	-0.0626682	0.0626682	0.354581	0.0701914	-0.236768	0.138987	-0.15784	-0.169152	Double-strand break repair protein MRE11	MRE11	-0.125336	0.973615
P50148	2	2	-16.161	0.440514	-0.0133498	0.0133498	0.437043	-0.207909	-0.189084	0.001526	0.0188776	-0.0604529	Guanine nucleotide-binding protein G(q) subunit alpha	GNAQ	-0.0266995	0.973615
P50213	5	3	11.9733	0.45284	0.175604	-0.175604	-1.09126	0.280122	0.284325	-0.159634	0.333241	0.353204	Isocitrate dehydrogenase [NAD] subunit alpha, mitochondrial	IDH3A	0.351208	0.973615
P50225	2	2	#NAME?	0.282598	-0.520673	0.520673	0.69668	0.363234	0.502106	-0.794903	-0.543908	-0.22321	Sulfotransferase 1A1	SULT1A1	-1.04135	0.973615
P50395	18	6	10.8091	0.886603	-0.199309	0.199309	0.785772	-0.762359	0.574513	0.613804	-0.341199	-0.870531	Rab GDP dissociation inhibitor beta	GDI2	-0.398617	0.975949
P50402	10	6	7.15017	0.929571	-0.0100284	0.0100284	0.246383	-0.355319	0.139021	0.172352	-0.219215	0.0167774	Emerin	EMD	-0.0200569	0.98484
P50416	5	2	-1.25099	0.561886	0.0707512	-0.0707512	-0.407238	-0.0753451	0.270329	-0.0232037	0.114917	0.120541	Carnitine O-palmitoyltransferase 1, liver isoform	CPT1A	0.141502	0.973615
P50454	14	7	-0.0193053	0.306041	0.144155	-0.144155	-0.491566	-0.0952553	0.154357	0.00586678	0.140894	0.285703	Serpin H1	SERPINH1	0.28831	0.973615
P50502	9	6	1.09172	0.911657	0.0324599	-0.0324599	-0.13194	0.374347	-0.339786	0.153151	0.179643	-0.235415	Hsc70-interacting protein	ST13	0.0649198	0.982196
P50552	10	7	3.63292	0.755597	0.0197179	-0.0197179	-0.00798018	0.140551	-0.191724	-0.0702226	-0.0653559	0.194732	Vasodilator-stimulated phosphoprotein	VASP	0.0394357	0.973615
P50570	11	8	-0.664694	0.0738563	0.425087	-0.425087	-0.153718	-0.627727	-0.493818	0.36402	0.442776	0.468466	Dynamin-2	DNM2	0.850175	0.862627
P50579	6	3	2.89312	0.212386	-0.0750619	0.0750619	0.190676	0.19322	-0.15871	0.0315463	-0.131361	-0.125371	Methionine aminopeptidase 2	METAP2	-0.150124	0.973615
P50750	2	2	#NAME?	0.459499	0.047783	-0.047783	-0.521246	-0.0284975	0.406394	-0.146186	-0.00352355	0.293059	Cyclin-dependent kinase 9	CDK9	0.095566	0.973615
P50851	21	9	7.15548	0.387076	0.0584529	-0.0584529	-0.363732	0.111894	0.076479	-0.0897177	0.070111	0.194965	Lipopolysaccharide-responsive and beige-like anchor protein	LRBA	0.116906	0.973615
P50895	9	8	3.06547	0.596519	0.0910866	-0.0910866	0.254518	-0.0276214	-0.500156	0.289943	0.0134144	-0.0300975	Basal cell adhesion molecule	BCAM	0.182173	0.973615
P50897	4	2	4.26278	0.780157	-0.0387622	0.0387622	0.375455	0.0191845	-0.278353	0.00251153	-0.0765065	-0.0422916	Palmitoyl-protein thioesterase 1	PPT1	-0.0775244	0.973615
P50914	6	5	13.1828	0.666127	0.0952107	-0.0952107	0.199635	-0.53974	0.0544728	0.179189	0.0127788	0.0936647	60S ribosomal protein L14	RPL14	0.190421	0.973615
P50990	45	17	4.85317	0.937165	0.0146826	-0.0146826	-0.180203	0.240323	-0.104168	0.103572	0.370651	-0.430175	T-complex protein 1 subunit theta	CCT8	0.0293652	0.98484
P50991	26	13	2.53703	0.767802	0.082325	-0.082325	0.456823	-0.177551	-0.526247	0.30835	0.148565	-0.20994	T-complex protein 1 subunit delta	CCT4	0.16465	0.973615
P50995	11	3	15.1951	0.88076	0.0146477	-0.0146477	-0.0136371	-0.122301	0.091995	-0.113966	-0.119178	0.277086	Annexin A11	ANXA11	0.0292954	0.974423
P51003	7	4	-2.61334	0.0273127	-0.229933	0.229933	0.29121	0.425213	-0.0266224	-0.191066	-0.270701	-0.228034	Poly(A) polymerase alpha	PAPOLA	-0.459867	0.671828
P51114	14	9	6.39534	0.102004	-0.0783997	0.0783997	-0.112659	0.306366	0.0414917	-0.149301	-0.0599914	-0.0259065	RNA-binding protein FXR1	FXR1	-0.156799	0.973615
P51116	7	4	7.1988	0.128838	-0.174317	0.174317	0.600907	0.150728	-0.228685	-0.0453704	-0.214487	-0.263092	RNA-binding protein FXR2	FXR2	-0.348633	0.973615
P51148	4	2	-6.06466	0.292673	0.186048	-0.186048	-0.944231	0.172364	0.213724	-0.0248962	0.159859	0.42318	Ras-related protein Rab-5C	RAB5C	0.372096	0.973615
P51149	16	5	-2.05823	0.000691282	-0.083519	0.083519	0.0563045	0.00641589	0.187837	-0.0391947	-0.0760011	-0.135361	Ras-related protein Rab-7a	RAB7A	-0.167038	0.138622
P51151	4	3	-0.832707	0.476641	-0.0617576	0.0617576	-0.00724344	0.0300577	0.162458	0.00465922	-0.230753	0.0408208	Ras-related protein Rab-9A	RAB9A	-0.123515	0.973615
P51153	2	2	#NAME?	0.517258	0.972756	-0.972756	-1.91056	1.14278	-2.15048	1.28181	1.2656	0.370863	Ras-related protein Rab-13	RAB13	1.94551	0.973615
P51398	5	3	0.615848	0.909834	-0.000123818	0.000123818	0.331811	-0.420739	0.0893004	0.0640719	-0.209521	0.145078	28S ribosomal protein S29, mitochondrial	DAP3	-0.000247636	0.982196
P51452	3	2	#NAME?	0.652681	-0.0405725	0.0405725	-0.0270781	0.0513598	0.0974359	0.338896	0.0155285	-0.476142	Dual specificity protein phosphatase 3	DUSP3	-0.0811451	0.973615
P51531	3	2	#NAME?	0.143043	0.153671	-0.153671	-0.154783	-0.137844	-0.168386	0.332029	0.136454	-0.00746829	Probable global transcription activator SNF2L2	SMARCA2	0.307343	0.973615
P51532	4	3	6.86098	0.0440542	-0.394355	0.394355	0.643344	0.0299626	0.509759	0.0681362	-0.587246	-0.663956	Transcription activator BRG1	SMARCA4	-0.788711	0.727547
P51570	10	5	-6.31048	0.489977	8.62e-06	-8.62e-06	-0.152247	0.0661979	0.0860234	-0.19405	0.0221745	0.171901	Galactokinase	GALK1	1.724e-05	0.973615
P51571	5	4	-2.29679	0.465306	-0.0661301	0.0661301	0.354573	-0.00415756	-0.152025	0.153795	-0.0700836	-0.282102	Translocon-associated protein subunit delta	SSR4	-0.13226	0.973615
P51572	5	2	-11.6955	0.438144	-0.145271	0.145271	0.278893	0.173285	-0.016364	0.178124	-0.0943797	-0.519558	B-cell receptor-associated protein 31	BCAP31	-0.290542	0.973615
P51580	2	2	3.85476	0.7954	-0.0269955	0.0269955	0.182288	-0.239828	0.138527	-0.143565	0.29354	-0.230962	Thiopurine S-methyltransferase	TPMT	-0.0539911	0.973615
P51608	10	4	-2.00518	0.953636	0.0211277	-0.0211277	0.131869	-0.309418	0.114166	0.109959	0.00816693	-0.0547426	Methyl-CpG-binding protein 2	MECP2	0.0422555	0.988521
P51610	23	6	12.3606	0.943601	-0.0126318	0.0126318	0.454464	-0.2218	-0.194768	-0.0538528	0.0331537	-0.0171965	Host cell factor 1	HCFC1	-0.0252637	0.985218
P51617	2	2	9.66175	0.849135	-0.0145228	0.0145228	0.799757	-0.629222	-0.126967	-0.180141	0.226255	-0.0896823	Interleukin-1 receptor-associated kinase 1	IRAK1	-0.0290455	0.973615
P51636	2	2	9.68552	0.483251	-0.100001	0.100001	0.155525	-0.270758	0.415237	-0.141577	-0.340196	0.181769	Caveolin-2	CAV2	-0.200002	0.973615
P51648	7	4	-6.2105	0.228388	0.182866	-0.182866	0.243787	-0.573324	-0.219062	0.39514	0.375381	-0.221923	Aldehyde dehydrogenase family 3 member A2	ALDH3A2	0.365732	0.973615
P51649	6	4	1.08931	0.958358	0.00367747	-0.00367747	0.384412	-0.550311	0.154866	0.0982585	-0.0506777	-0.0365483	Succinate-semialdehyde dehydrogenase, mitochondrial	ALDH5A1	0.00735494	0.989194
P51659	15	9	6.17109	0.371536	0.368676	-0.368676	-0.550301	-1.14728	0.591548	0.15487	0.466452	0.484707	Peroxisomal multifunctional enzyme type 2	HSD17B4	0.737353	0.973615
P51665	6	3	-3.91711	0.260479	-0.0262129	0.0262129	0.295023	-1.10876	0.892376	-0.885864	-0.353423	1.16065	26S proteasome non-ATPase regulatory subunit 7	PSMD7	-0.0524258	0.973615
P51688	4	3	16.3732	0.335117	-0.157274	0.157274	0.641002	0.240944	-0.410123	0.17695	-0.148908	-0.499865	N-sulphoglucosamine sulphohydrolase	SGSH	-0.314548	0.973615
P51784	2	2	3.59007	0.689545	-0.0567364	0.0567364	-0.281056	0.218628	0.232637	-0.150236	-0.291738	0.271766	Ubiquitin carboxyl-terminal hydrolase 11	USP11	-0.113473	0.973615
P51812	4	2	-7.67094	0.49333	0.512658	-0.512658	-0.955092	-1.41325	0.830362	0.332735	0.416393	0.788848	Ribosomal protein S6 kinase alpha-3	RPS6KA3	1.02532	0.973615
P51858	15	4	15.5502	0.287885	-0.187963	0.187963	0.808496	-0.0692797	-0.175327	-0.11275	-0.00942136	-0.441718	Hepatoma-derived growth factor	HDGF	-0.375926	0.973615
P51965	2	2	#NAME?	0.567896	0.489902	-0.489902	-0.741109	-1.44722	0.718624	0.0388145	1.43839	-0.00749544	Ubiquitin-conjugating enzyme E2 E1	UBE2E1	0.979803	0.973615
P51970	5	2	-2.56576	0.57725	0.115168	-0.115168	-0.640612	0.100057	0.195051	-0.21147	0.00610897	0.550864	NADH dehydrogenase [ubiquinone] 1 alpha subcomplex subunit 8	NDUFA8	0.230336	0.973615
P51991	17	7	5.47871	0.783513	0.0107627	-0.0107627	0.175395	0.118936	-0.326619	0.0830282	-0.0508797	0.000139599	Heterogeneous nuclear ribonucleoprotein A3	HNRNPA3	0.0215254	0.973615
P52209	22	8	17.2441	0.824615	-0.038673	0.038673	0.347338	-0.483947	0.252627	0.179064	-0.221058	-0.0740252	6-phosphogluconate dehydrogenase, decarboxylating	PGD	-0.077346	0.973615
P52272	30	11	12.6258	0.140442	0.225651	-0.225651	-0.71035	0.339888	-0.30649	0.109874	0.213362	0.353717	Heterogeneous nuclear ribonucleoprotein M	HNRNPM	0.451302	0.973615
P52292	16	11	6.23786	0.000115393	-0.190127	0.190127	0.179204	0.264658	0.126519	-0.0602418	-0.259621	-0.250518	Importin subunit alpha-1	KPNA2	-0.380254	0.0943964
P52294	5	5	-3.2084	0.0546034	0.210631	-0.210631	-0.606527	0.276572	-0.301937	0.378564	0.0642008	0.189128	Importin subunit alpha-5	KPNA1	0.421262	0.762881
P52306	8	4	-0.848986	0.475231	-0.180033	0.180033	0.720027	0.357999	-0.537927	-0.593465	0.426397	-0.373031	Rap1 GTPase-GDP dissociation stimulator 1	RAP1GDS1	-0.360066	0.973615
P52434	3	2	-7.37346	0.189821	-0.153702	0.153702	-0.0189776	0.523621	-0.0435363	-0.088906	-0.146725	-0.225476	DNA-directed RNA polymerases I, II, and III subunit RPABC3	POLR2H	-0.307405	0.973615
P52565	8	7	3.08323	0.184269	0.01551	-0.01551	-0.308665	0.34604	-0.0839043	0.0874691	-0.242726	0.201787	Rho GDP-dissociation inhibitor 1	ARHGDIA	0.03102	0.973615
P52566	4	2	3.60819	0.606694	-0.0480001	0.0480001	0.0112062	0.153511	-0.0207168	0.111941	0.00533561	-0.261276	Rho GDP-dissociation inhibitor 2	ARHGDIB	-0.0960001	0.973615
P52594	7	4	1.01425	0.214948	-0.329079	0.329079	-0.0239141	0.507329	0.503822	-0.902465	-0.834241	0.74947	Arf-GAP domain and FG repeat-containing protein 1	AGFG1	-0.658157	0.973615
P52597	7	6	-1.03845	0.506112	0.0313306	-0.0313306	-0.27386	0.247737	-0.0678692	-0.142725	0.0761467	0.16057	Heterogeneous nuclear ribonucleoprotein F	HNRNPF	0.0626612	0.973615
P52701	26	12	1.25905	0.818597	0.00408335	-0.00408335	0.134126	0.165027	-0.311403	0.027787	0.194141	-0.209678	DNA mismatch repair protein Msh6	MSH6	0.0081667	0.973615
P52732	6	5	8.9256	0.21018	-0.108823	0.108823	0.155414	0.334215	-0.16316	0.0319235	-0.0966934	-0.2617	Kinesin-like protein KIF11	KIF11	-0.217646	0.973615
P52788	7	4	2.82591	0.350589	0.388665	-0.388665	-0.513746	-0.354981	-0.297268	0.667948	0.788648	-0.290601	Spermine synthase	SMS	0.77733	0.973615
P52789	10	5	0.174164	0.690619	-0.0380465	0.0380465	0.197415	-0.0980121	0.0147364	-0.180661	-0.07066	0.137182	Hexokinase-2	HK2	-0.076093	0.973615
P52815	8	3	11.8046	0.776431	-0.0702431	0.0702431	0.167308	0.327566	-0.284144	-0.126567	-0.297954	0.213791	39S ribosomal protein L12, mitochondrial	MRPL12	-0.140486	0.973615
P52888	6	4	-0.666881	0.234593	0.0176423	-0.0176423	-0.266377	0.285254	-0.0718032	0.0801166	0.141403	-0.168593	Thimet oligopeptidase	THOP1	0.0352847	0.973615
P52895	3	2	-15.0307	0.339197	-0.337745	0.337745	1.34936	0.740516	-1.07664	0.816212	-0.499063	-1.33038	Aldo-keto reductase family 1 member C2	AKR1C2	-0.675489	0.973615
P52907	10	6	4.75872	0.23335	-0.0667585	0.0667585	0.122498	0.165814	-0.0880364	0.0548209	-0.0238293	-0.231267	F-actin-capping protein subunit alpha-1	CAPZA1	-0.133517	0.973615
P52948	10	5	5.03857	0.201331	-0.0797647	0.0797647	-0.042208	0.378677	-0.0971748	0.0807692	0.00116001	-0.321223	Nuclear pore complex protein Nup98-Nup96	NUP98	-0.159529	0.973615
P53004	3	2	-102.402	0.32641	0.0565875	-0.0565875	-0.0786064	-0.150708	0.0595519	-0.00217123	0.0262938	0.14564	Biliverdin reductase A	BLVRA	0.113175	0.973615
P53007	8	3	13.5094	0.183667	0.0838698	-0.0838698	-0.098429	-0.0425723	-0.110608	0.454337	0.282418	-0.485146	Tricarboxylate transport protein, mitochondrial	SLC25A1	0.16774	0.973615
P53041	8	5	14.1508	0.0464041	-0.235588	0.235588	0.282464	0.300026	0.124274	0.0502359	-0.423724	-0.333276	Serine/threonine-protein phosphatase 5	PPP5C	-0.471176	0.727547
P53350	2	2	#NAME?	0.403105	0.0917812	-0.0917812	-0.760569	-0.289161	0.774387	-0.440303	0.257759	0.457888	Serine/threonine-protein kinase PLK1	PLK1	0.183562	0.973615
P53365	2	2	#NAME?	0.50052	-0.0836505	0.0836505	0.13792	0.180923	-0.0678914	-0.00229251	-0.160285	-0.0883736	Arfaptin-2	ARFIP2	-0.167301	0.973615
P53367	5	3	0.826707	0.735536	0.0115181	-0.0115181	0.293319	-0.409836	0.0819625	0.117024	-0.158764	0.0762942	Arfaptin-1	ARFIP1	0.0230362	0.973615
P53384	3	2	8.30015	0.851767	0.012197	-0.012197	0.139038	0.113155	-0.288783	0.0161163	-0.115167	0.135642	Cytosolic Fe-S cluster assembly factor NUBP1	NUBP1	0.024394	0.973615
P53396	33	14	13.7204	0.787725	0.0374177	-0.0374177	0.278869	-0.390696	-0.000426671	0.166973	-0.0765686	0.0218486	ATP-citrate synthase	ACLY	0.0748355	0.973615
P53582	7	5	3.55185	0.222157	0.182501	-0.182501	0.1557	-0.175791	-0.527412	-0.0393783	0.330388	0.256494	Methionine aminopeptidase 1	METAP1	0.365002	0.973615
P53597	3	3	6.97098	0.666746	-0.0331336	0.0331336	0.172136	0.203878	-0.276614	-0.0380033	0.0451753	-0.106573	Succinate--CoA ligase [ADP/GDP-forming] subunit alpha, mitochondrial	SUCLG1	-0.0662672	0.973615
P53602	4	2	-1.81453	0.228486	0.188183	-0.188183	0.0453637	0.00441047	-0.614323	0.430019	0.166627	-0.0320968	Diphosphomevalonate decarboxylase	MVD	0.376366	0.973615
P53611	3	3	1.02411	0.260739	-0.116769	0.116769	-0.215615	0.380663	0.185258	-0.0032709	-0.0233885	-0.323646	Geranylgeranyl transferase type-2 subunit beta	RABGGTB	-0.233537	0.973615
P53618	19	9	-1.77863	0.369448	-0.105682	0.105682	0.197184	0.15386	-0.0339965	-0.23854	-0.0843431	0.00583566	Coatomer subunit beta	COPB1	-0.211365	0.973615
P53621	31	17	5.04779	0.970631	-0.00149214	0.00149214	0.0919462	-0.344321	0.256851	0.0764597	-0.0928104	0.0118743	Coatomer subunit alpha	COPA	-0.00298428	0.989918
P53634	6	2	-4.03156	0.816559	-0.0640478	0.0640478	0.197978	0.290657	-0.296492	0.323962	-0.185178	-0.330928	Dipeptidyl peptidase 1	CTSC	-0.128096	0.973615
P53701	3	3	11.8964	0.911769	0.0375989	-0.0375989	0.054542	-0.515191	0.347852	-0.132942	-0.236954	0.482692	Holocytochrome c-type synthase	HCCS	0.0751979	0.982196
P53805	2	2	#NAME?	0.0812315	0.508696	-0.508696	-1.25137	1.10644	-1.38116	0.696153	0.244536	0.585399	Calcipressin-1	RCAN1	1.01739	0.901541
P53985	2	2	1.89389	0.227492	-0.120384	0.120384	0.127368	0.0524265	0.181357	-0.099971	-0.375726	0.114546	Monocarboxylate transporter 1	SLC16A1	-0.240768	0.973615
P53992	11	3	10.7228	0.232393	0.120835	-0.120835	-0.0124101	0.0453856	-0.395481	0.0845348	0.212712	0.065259	Protein transport protein Sec24C	SEC24C	0.24167	0.973615
P53999	4	2	11.3211	0.11984	0.326636	-0.326636	-0.573288	0.273075	-0.679695	0.461799	0.652591	-0.134482	Activated RNA polymerase II transcriptional coactivator p15	SUB1	0.653271	0.973615
P54105	3	2	-3.02472	0.157335	-0.218352	0.218352	-0.177435	0.441763	0.390729	-0.552398	0.083919	-0.186577	Methylosome subunit pICln	CLNS1A	-0.436704	0.973615
P54136	28	11	8.36989	0.968369	0.00277749	-0.00277749	-0.270738	-0.0449719	0.307377	-0.116525	-0.0832401	0.208097	Arginine--tRNA ligase, cytoplasmic	RARS1	0.00555499	0.989848
P54577	26	10	1.40818	0.912183	0.0301387	-0.0301387	0.208554	-0.329257	0.0302868	-0.0596119	0.00394015	0.146088	Tyrosine--tRNA ligase, cytoplasmic	YARS1	0.0602775	0.982196
P54578	21	7	6.18668	0.17207	-0.178744	0.178744	0.37611	0.245138	-0.085016	-0.0862523	-0.00368615	-0.446294	Ubiquitin carboxyl-terminal hydrolase 14	USP14	-0.357488	0.973615
P54652	8	4	-0.332915	0.816051	-0.0279656	0.0279656	0.0822709	0.176321	-0.174695	0.0132547	-0.0699589	-0.0271927	Heat shock-related 70 kDa protein 2	HSPA2	-0.0559313	0.973615
P54709	11	5	9.99949	0.80596	0.030657	-0.030657	-0.575947	0.151305	0.332671	-0.0222976	0.0558336	0.058435	Sodium/potassium-transporting ATPase subunit beta-3	ATP1B3	0.061314	0.973615
P54725	5	3	42.6796	0.731701	-0.00554747	0.00554747	-0.0455409	0.16842	-0.106237	0.00813891	-0.0352467	0.0104654	UV excision repair protein RAD23 homolog A	RAD23A	-0.0110949	0.973615
P54727	11	4	14.5718	0.746843	0.228688	-0.228688	-0.795438	0.450508	-0.341134	0.110154	0.157885	0.418025	UV excision repair protein RAD23 homolog B	RAD23B	0.457376	0.973615
P54753	4	2	7.50213	0.536683	-0.124689	0.124689	0.201407	0.0277305	0.14493	0.233624	0.304742	-0.912433	Ephrin type-B receptor 3	EPHB3	-0.249378	0.973615
P54760	2	2	1.63367	0.385981	0.0299228	-0.0299228	0.136714	-0.0481615	-0.178321	0.404673	-0.30861	-0.00629511	Ephrin type-B receptor 4	EPHB4	0.0598455	0.973615
P54819	10	5	-3.00908	0.728261	0.14547	-0.14547	-0.347757	-0.730302	0.641651	-0.661399	0.856886	0.240922	Adenylate kinase 2, mitochondrial	AK2	0.290939	0.973615
P54886	17	7	-1.35197	0.650125	-0.0686495	0.0686495	0.240554	0.144996	-0.179601	0.135648	-0.0787209	-0.262875	Delta-1-pyrroline-5-carboxylate synthase	ALDH18A1	-0.137299	0.973615
P54920	9	5	13.9944	0.877447	-0.0433219	0.0433219	0.235754	0.164422	-0.27021	-0.0345593	-0.0295944	-0.0658121	Alpha-soluble NSF attachment protein	NAPA	-0.0866438	0.974423
P55010	9	3	-3.25606	0.516415	-0.0688079	0.0688079	0.160593	0.182421	-0.13659	0.0658964	-0.017935	-0.254385	Eukaryotic translation initiation factor 5	EIF5	-0.137616	0.973615
P55011	9	4	9.57558	0.276228	-0.0808653	0.0808653	0.384534	-0.143385	0.00144733	-0.160196	-0.05766	-0.0247398	Solute carrier family 12 member 2	SLC12A2	-0.161731	0.973615
P55036	6	3	-1.39582	0.958687	0.0456518	-0.0456518	-0.0653263	0.151292	-0.222921	0.0145535	0.154155	-0.0317531	26S proteasome non-ATPase regulatory subunit 4	PSMD4	0.0913036	0.989194
P55060	36	14	3.94371	0.922533	0.00304569	-0.00304569	0.243712	0.143948	-0.396797	0.0627846	0.0040487	-0.0576962	Exportin-2	CSE1L	0.00609137	0.984091
P55072	37	20	5.7149	0.622577	0.139897	-0.139897	-0.460399	0.246004	-0.205297	-0.00405784	0.0715414	0.352208	Transitional endoplasmic reticulum ATPase	VCP	0.279795	0.973615
P55081	3	3	4.01886	0.578624	0.0856424	-0.0856424	-0.345731	0.341583	-0.252779	0.0424525	-0.085989	0.300464	Microfibrillar-associated protein 1	MFAP1	0.171285	0.973615
P55084	15	9	6.80517	0.0569003	0.187142	-0.187142	-0.121687	-0.249348	-0.190389	0.27544	0.440577	-0.154593	Trifunctional enzyme subunit beta, mitochondrial	HADHB	0.374283	0.773949
P55145	5	3	2.58332	0.23551	-0.106838	0.106838	0.311431	0.228327	-0.219245	-0.0269496	-0.120944	-0.172619	Mesencephalic astrocyte-derived neurotrophic factor	MANF	-0.213675	0.973615
P55196-1	3	2	-1.63655	0.481187	0.0354273	-0.0354273	0.0705871	-0.0585243	-0.118345	-0.165794	-0.0335072	0.305583	Isoform 2 of Afadin	AFDN	0.0708545	0.973615
P55198	2	2	3.12295	0.421439	-0.0821931	0.0821931	-0.0268305	0.1696	0.10381	-0.0627953	-0.405739	0.221955	Protein AF-17	MLLT6	-0.164386	0.973615
P55199	2	2	#NAME?	0.808712	-0.0163975	0.0163975	-0.208441	0.239447	0.0181868	-0.124701	0.0370465	0.0384618	RNA polymerase II elongation factor ELL	ELL	-0.0327951	0.973615
P55209	9	4	1.98264	0.91251	0.0702583	-0.0702583	-0.485722	0.11144	0.163508	-0.291092	-0.0169888	0.518855	Nucleosome assembly protein 1-like 1	NAP1L1	0.140517	0.982237
P55263	9	5	-3.42265	0.403593	-0.205863	0.205863	-0.268132	0.631138	0.254582	-0.165333	-0.819281	0.367026	Adenosine kinase	ADK	-0.411726	0.973615
P55265	16	5	2.17776	0.499644	0.177005	-0.177005	0.261972	-0.519137	-0.273849	0.378261	0.25814	-0.105388	Double-stranded RNA-specific adenosine deaminase	ADAR	0.354009	0.973615
P55268	2	2	1.40706	0.0759447	-0.141138	0.141138	0.286696	0.167285	-0.0305658	-0.0441324	-0.195279	-0.184004	Laminin subunit beta-2	LAMB2	-0.282277	0.868777
P55327	9	4	11.3701	0.89625	0.00998427	-0.00998427	-0.524814	0.266654	0.228207	-0.219379	0.00814777	0.241184	Tumor protein D52	TPD52	0.0199685	0.979702
P55735	5	3	15.2039	0.9073	-0.00309969	0.00309969	0.167582	0.194347	-0.35263	-0.0842968	0.0358408	0.0391569	Protein SEC13 homolog	SEC13	-0.00619938	0.980812
P55769	7	3	11.7165	0.657842	0.0847751	-0.0847751	0.17702	-0.0196963	-0.411649	-0.0881891	0.204777	0.137738	NHP2-like protein 1	SNU13	0.16955	0.973615
P55786	19	9	6.23785	0.742362	-0.0181887	0.0181887	0.270857	-0.206897	-0.00939355	0.0422204	-0.0366724	-0.0601142	Puromycin-sensitive aminopeptidase	NPEPPS	-0.0363775	0.973615
P55795	3	2	6.97692	0.167378	0.113804	-0.113804	-0.275766	0.0842142	-0.14986	0.0356181	0.301797	0.00399692	Heterogeneous nuclear ribonucleoprotein H2	HNRNPH2	0.227608	0.973615
P55809	11	3	3.50543	0.511656	-0.393696	0.393696	0.853881	-0.621062	0.94827	-1.50071	-1.16332	1.48294	Succinyl-CoA:3-ketoacid coenzyme A transferase 1, mitochondrial	OXCT1	-0.787393	0.973615
P55854;P61956;Q6EEV6	2	2	#NAME?	0.925863	-0.0251604	0.0251604	-0.169279	0.12958	0.11518	-0.102168	0.103571	-0.0768837	NA	NA	-0.0503207	0.98484
P55884	23	6	11.2486	0.460466	-0.112372	0.112372	0.18868	0.0433712	0.105066	0.197322	0.0641454	-0.598584	Eukaryotic translation initiation factor 3 subunit B	EIF3B	-0.224745	0.973615
P55957	9	4	-0.234869	0.918024	0.00528503	-0.00528503	0.124256	-0.267156	0.127045	-0.137975	0.0214154	0.132415	BH3-interacting domain death agonist	BID	0.0105701	0.982897
P56134	2	2	-1.84215	0.516388	0.194338	-0.194338	-1.09962	0.0420319	0.474573	-0.205623	0.21199	0.576647	ATP synthase subunit f, mitochondrial	ATP5MF	0.388676	0.973615
P56181-2	5	3	23.7978	0.869897	-0.0270731	0.0270731	-0.215037	0.268628	0.0276281	-0.0969764	-0.0944733	0.11023	Isoform 2 of NADH dehydrogenase [ubiquinone] flavoprotein 3, mitochondrial	NDUFV3	-0.0541462	0.974423
P56182	2	2	#NAME?	0.216599	-0.00940931	0.00940931	0.0317944	0.0103655	-0.013932	-0.123421	0.0837194	0.0114738	Ribosomal RNA processing protein 1 homolog A	RRP1	-0.0188186	0.973615
P56192	28	11	2.76471	0.332107	0.0754232	-0.0754232	-0.396221	-0.0269381	0.196889	-0.191233	0.0508804	0.366622	Methionine--tRNA ligase, cytoplasmic	MARS1	0.150846	0.973615
P56381;Q5VTU8	2	2	3.54966	0.577158	0.107625	-0.107625	-0.349801	-0.529591	0.556516	-0.057537	0.266911	0.113501	NA	NA	0.21525	0.973615
P56385	4	2	-12.9085	0.577047	-0.181725	0.181725	0.860308	-0.755615	0.440482	-0.0117412	-0.301036	-0.232398	ATP synthase subunit e, mitochondrial	ATP5ME	-0.36345	0.973615
P56537	10	6	6.46727	0.519094	0.141133	-0.141133	-0.941243	0.158786	0.359057	-0.198215	0.122931	0.498683	Eukaryotic translation initiation factor 6	EIF6	0.282266	0.973615
P56545	5	3	10.7059	0.386175	-0.119708	0.119708	0.399408	0.16251	-0.202793	0.132823	-0.0321585	-0.45979	C-terminal-binding protein 2	CTBP2	-0.239417	0.973615
P56945	3	2	7.53515	0.153877	1.16066	-1.16066	1.37121	-2.5379	-2.31528	1.8306	0.208005	1.44336	Breast cancer anti-estrogen resistance protein 1	BCAR1	2.32131	0.973615
P57076	2	2	-3.8219	0.770504	-0.0336891	0.0336891	0.00267829	0.14262	-0.0442307	-0.114611	-0.133017	0.14656	Cilia- and flagella-associated protein 298	CFAP298	-0.0673781	0.973615
P57081	3	2	11.5118	0.0890462	0.678697	-0.678697	0.799343	-1.19798	-1.63746	0.634041	0.671791	0.730259	tRNA (guanine-N(7)-)-methyltransferase non-catalytic subunit WDR4	WDR4	1.35739	0.939891
P57088	2	2	2.16932	0.0319827	0.669647	-0.669647	-0.5926	-1.24502	-0.171322	0.983201	0.921179	0.104561	Transmembrane protein 33	TMEM33	1.33929	0.684173
P57105	2	2	#NAME?	0.947313	0.0314212	-0.0314212	-0.182055	0.17491	-0.0871185	0.0822911	0.162258	-0.150286	Synaptojanin-2-binding protein	SYNJ2BP	0.0628424	0.986055
P57678	4	2	0.0933347	0.187424	-0.259844	0.259844	0.012791	0.292189	0.474553	0.329089	-0.54237	-0.566252	Gem-associated protein 4	GEMIN4	-0.519689	0.973615
P57735	2	2	#NAME?	0.501192	0.194007	-0.194007	-0.678411	-0.443966	0.540357	0.667799	-0.697085	0.611306	Ras-related protein Rab-25	RAB25	0.388013	0.973615
P57737-3	4	3	8.54906	0.367496	-0.0781009	0.0781009	-0.0285226	0.0141298	0.248695	-0.365658	-0.124265	0.25562	Isoform 3 of Coronin-7	CORO7	-0.156202	0.973615
P57740	6	5	21.7103	0.00710752	-0.522079	0.522079	0.543754	0.527313	0.495171	-0.58869	-0.587554	-0.389993	Nuclear pore complex protein Nup107	NUP107	-1.04416	0.43961
P57772	3	3	#NAME?	0.741707	-0.000200108	0.000200108	-0.0832237	-0.00866036	0.0924843	-0.345079	0.115529	0.228949	Selenocysteine-specific elongation factor	EEFSEC	-0.000400216	0.973615
P58107	70	32	10.9037	0.000175067	-0.187468	0.187468	0.0139638	0.393956	0.154484	0.0608077	-0.148	-0.475212	Epiplakin	EPPK1	-0.374936	0.0943964
P58546	3	2	3.54816	0.221279	-0.158608	0.158608	-0.217311	0.469066	0.224069	-0.112329	-0.0172945	-0.346201	Myotrophin	MTPN	-0.317216	0.973615
P59998	4	3	-5.8745	0.914696	0.0382146	-0.0382146	0.978872	-0.611727	-0.481789	0.79149	0.311369	-0.988215	Actin-related protein 2/3 complex subunit 4	ARPC4	0.0764292	0.982897
P60033	2	2	#NAME?	0.50383	-0.0675242	0.0675242	-0.320651	0.121332	0.401891	-0.22313	-0.116205	0.136763	CD81 antigen	CD81	-0.135048	0.973615
P60174	20	14	8.33271	0.748202	-0.0229022	0.0229022	-0.101929	0.31138	-0.140745	-0.130925	0.051664	0.0105545	Triosephosphate isomerase	TPI1	-0.0458043	0.973615
P60228	17	7	2.06614	0.89675	-0.0244822	0.0244822	-0.141186	-0.0498644	0.264497	-0.0635026	-0.087258	0.077314	Eukaryotic translation initiation factor 3 subunit E	EIF3E	-0.0489645	0.979703
P60468	2	2	11.3854	0.810492	0.0313684	-0.0313684	0.134326	-0.690029	0.461598	0.228898	-0.253414	0.118621	Protein transport protein Sec61 subunit beta	SEC61B	0.0627367	0.973615
P60510	3	3	16.3111	0.994887	0.00544975	-0.00544975	-0.300315	0.0647488	0.219217	-0.2804	-0.0132198	0.309969	Serine/threonine-protein phosphatase 4 catalytic subunit	PPP4C	0.0108995	0.998865
P60520	4	2	12.6073	0.337776	0.394094	-0.394094	-0.979736	0.776137	-0.978682	0.18936	0.518239	0.474682	Gamma-aminobutyric acid receptor-associated protein-like 2	GABARAPL2	0.788187	0.973615
P60660	7	5	-1.23583	0.260645	-0.00437808	0.00437808	-0.0987422	0.349485	-0.237609	0.0719106	-0.201319	0.116274	Myosin light polypeptide 6	MYL6	-0.00875617	0.973615
P60709;P63261	19	12	9.882	0.291982	0.145504	-0.145504	-0.0455943	0.0851908	-0.476108	0.114793	0.464169	-0.142451	NA	NA	0.291007	0.973615
P60842	14	8	3.69017	0.214296	0.145756	-0.145756	-0.742722	0.20323	0.102224	0.00100551	0.240978	0.195283	Eukaryotic initiation factor 4A-I	EIF4A1	0.291511	0.973615
P60866	10	4	-0.447657	0.124218	-0.0372896	0.0372896	-0.451446	0.31235	0.250965	0.308322	0.196461	-0.616652	40S ribosomal protein S20	RPS20	-0.0745792	0.973615
P60891	3	3	6.49115	0.892978	-0.0253294	0.0253294	0.172343	0.0655752	-0.16193	0.000569704	0.0805763	-0.157134	Ribose-phosphate pyrophosphokinase 1	PRPS1	-0.0506587	0.979146
P60900	10	6	4.75077	0.677865	0.0493083	-0.0493083	-0.312399	0.192578	-0.028104	-0.023233	0.170496	0.000661518	Proteasome subunit alpha type-6	PSMA6	0.0986165	0.973615
P60903	3	2	-3.17703	0.942613	0.0218857	-0.0218857	0.726907	0.0580602	-0.850624	0.272489	-0.10037	-0.106462	Protein S100-A10	S100A10	0.0437713	0.98506
P60953	8	6	7.75027	0.661204	-0.0983934	0.0983934	0.617215	-0.293378	-0.0286564	-0.0331789	-0.0411567	-0.220845	Cell division control protein 42 homolog	CDC42	-0.196787	0.973615
P60981	9	4	-2.83713	0.8018	0.120584	-0.120584	-0.742314	-0.0144369	0.395	-0.466802	0.369002	0.459552	Destrin	DSTN	0.241168	0.973615
P61006	5	2	1.9116	0.852755	-0.027062	0.027062	0.325867	-0.226104	-0.0185768	0.27394	-0.195867	-0.159259	Ras-related protein Rab-8A	RAB8A	-0.0541241	0.973615
P61009	2	2	#NAME?	0.215683	0.28763	-0.28763	-0.807333	0.0953175	-0.150873	0.0656121	0.145624	0.651653	Signal peptidase complex subunit 3	SPCS3	0.575259	0.973615
P61011	8	6	2.29219	0.857953	-0.15215	0.15215	0.604493	-0.592538	0.444495	-0.25901	-0.531451	0.334012	Signal recognition particle 54 kDa protein	SRP54	-0.3043	0.973622
P61019	5	3	5.7199	0.462308	-0.0292117	0.0292117	0.497166	-0.265836	-0.143695	-0.0329686	-0.0514124	-0.00325415	Ras-related protein Rab-2A	RAB2A	-0.0584234	0.973615
P61020	2	2	2.8957	0.621847	-0.0660758	0.0660758	0.152101	-0.0671725	0.113299	0.0570585	-0.287162	0.0318762	Ras-related protein Rab-5B	RAB5B	-0.132152	0.973615
P61024	2	2	#NAME?	0.80103	-0.0382828	0.0382828	-0.0513351	-0.00502934	0.171213	-0.136649	0.194222	-0.172421	Cyclin-dependent kinases regulatory subunit 1	CKS1B	-0.0765655	0.973615
P61026	3	2	3.94245	0.803939	-0.00604427	0.00604427	0.0466462	-0.197573	0.169059	-0.0177214	-0.159642	0.15923	Ras-related protein Rab-10	RAB10	-0.0120885	0.973615
P61077;P62837	3	3	4.8206	0.659333	0.0810248	-0.0810248	0.150116	-0.696784	0.303593	-0.0618823	-0.0895455	0.394502	NA	NA	0.16205	0.973615
P61081	6	3	-0.89722	0.372019	0.0399963	-0.0399963	-0.128556	-0.102613	0.11118	0.0266715	0.0843012	0.00901625	NEDD8-conjugating enzyme Ubc12	UBE2M	0.0799926	0.973615
P61086	7	4	-0.151001	0.902765	0.0575733	-0.0575733	-0.417719	-0.0636577	0.308657	-0.242105	0.0622399	0.352585	Ubiquitin-conjugating enzyme E2 K	UBE2K	0.115147	0.980812
P61088	8	4	-0.617342	0.0390743	0.212377	-0.212377	-0.35188	-0.287069	0.00181724	0.0940181	0.314149	0.228965	Ubiquitin-conjugating enzyme E2 N	UBE2N	0.424755	0.698106
P61106	6	3	-1.42196	0.49338	0.0926676	-0.0926676	0.163331	-0.108284	-0.33305	0.114171	0.12316	0.0406719	Ras-related protein Rab-14	RAB14	0.185335	0.973615
P61158	19	9	3.40961	0.407452	0.156563	-0.156563	-0.112988	-0.289425	-0.0672774	-0.108723	0.115257	0.463157	Actin-related protein 3	ACTR3	0.313127	0.973615
P61160	14	5	2.32934	0.0174026	0.151568	-0.151568	-0.528096	-0.0603422	0.133736	-0.0138466	0.171681	0.296869	Actin-related protein 2	ACTR2	0.303135	0.554443
P61163	6	4	-0.762624	0.643879	-0.0327091	0.0327091	0.435799	-0.293541	-0.0441309	-0.00778161	-0.0960283	0.00568277	Alpha-centractin	ACTR1A	-0.0654181	0.973615
P61201	7	3	-2.73249	0.55435	-0.0196648	0.0196648	0.137376	-0.14861	0.0702287	-0.0505736	-0.0909368	0.082516	COP9 signalosome complex subunit 2	COPS2	-0.0393296	0.973615
P61204;P84077	6	4	-1.07759	0.49147	0.136256	-0.136256	-0.0919911	-0.510395	0.193619	0.422264	0.0724229	-0.0859198	NA	NA	0.272511	0.973615
P61221	17	8	11.8622	0.917205	0.0490398	-0.0490398	-0.135415	-0.31584	0.304135	-0.178132	0.0527669	0.272484	ATP-binding cassette sub-family E member 1	ABCE1	0.0980796	0.982897
P61225	4	3	-2.98533	0.511461	0.0683246	-0.0683246	-0.661744	0.18306	0.273711	0.111327	0.122608	-0.0289614	Ras-related protein Rap-2b	RAP2B	0.136649	0.973615
P61244	2	2	#NAME?	0.0217787	0.037909	-0.037909	-0.0696678	0.0795843	-0.123643	0.0738113	0.113038	-0.0731227	Protein max	MAX	0.075818	0.623896
P61247	21	9	3.9466	0.262129	0.00791043	-0.00791043	0.602715	-0.123084	-0.503362	0.355571	-0.394841	0.0630013	40S ribosomal protein S3a	RPS3A	0.0158209	0.973615
P61289	9	6	0.0481322	0.301834	-0.0312589	0.0312589	0.00605777	0.182458	-0.0947393	0.0967306	0.0223815	-0.212889	Proteasome activator complex subunit 3	PSME3	-0.0625177	0.973615
P61313	13	5	2.91866	0.795947	0.000339941	-0.000339941	-0.537958	-0.140628	0.677566	-0.733007	0.618898	0.11513	60S ribosomal protein L15	RPL15	0.000679882	0.973615
P61326;Q96A72	6	3	7.72001	0.675096	0.0667382	-0.0667382	0.289631	-0.877942	0.388096	-0.098375	0.0267448	0.271845	NA	NA	0.133476	0.973615
P61353	10	5	-0.0918189	0.459177	0.224326	-0.224326	-1.00328	-0.279951	0.61025	-0.0601597	0.381404	0.351735	60S ribosomal protein L27	RPL27	0.448653	0.973615
P61421	2	2	#NAME?	0.698908	-0.015482	0.015482	-0.204616	0.268509	-0.0174466	0.0454019	0.00671177	-0.0985596	V-type proton ATPase subunit d 1	ATP6V0D1	-0.030964	0.973615
P61457	4	2	#NAME?	0.659422	-0.0543271	0.0543271	0.351499	0.221486	-0.410004	0.0196517	0.0560825	-0.238715	Pterin-4-alpha-carbinolamine dehydratase	PCBD1	-0.108654	0.973615
P61513	4	2	-0.573341	0.58185	0.265614	-0.265614	-1.01252	-0.103681	0.31936	-0.0918669	0.320876	0.567832	60S ribosomal protein L37a	RPL37A	0.531228	0.973615
P61604	16	9	5.23176	0.406065	0.101739	-0.101739	-0.668634	0.237472	0.125943	0.114721	0.237209	-0.0467119	10 kDa heat shock protein, mitochondrial	HSPE1	0.203479	0.973615
P61619	6	6	2.24032	0.0980318	0.250006	-0.250006	0.265397	-0.622196	-0.393221	0.111294	0.355754	0.282971	Protein transport protein Sec61 subunit alpha isoform 1	SEC61A1	0.500013	0.963714
P61758	7	3	7.41728	0.760182	0.0235583	-0.0235583	-0.438709	0.212938	0.155096	0.164414	0.117105	-0.210844	Prefoldin subunit 3	VBP1	0.0471165	0.973615
P61769	4	3	-2.17799	0.648634	0.243643	-0.243643	-0.910004	-0.443132	0.622208	-0.0211799	1.12544	-0.373329	Beta-2-microglobulin	B2M	0.487285	0.973615
P61803	2	2	#NAME?	0.610785	0.436479	-0.436479	-1.40198	-0.0973026	0.189845	1.04036	-0.284258	0.553334	Dolichyl-diphosphooligosaccharide--protein glycosyltransferase subunit DAD1	DAD1	0.872958	0.973615
P61916	4	2	3.0955	0.449173	-0.184073	0.184073	-0.0862094	0.317801	0.320629	-0.54407	-0.206402	0.198252	NPC intracellular cholesterol transporter 2	NPC2	-0.368147	0.973615
P61923	5	3	0.259953	0.422812	-0.165125	0.165125	0.32375	-0.210862	0.382486	0.163178	-0.332823	-0.325729	Coatomer subunit zeta-1	COPZ1	-0.330249	0.973615
P61960	5	3	1.22546	0.639727	0.0088695	-0.0088695	-0.370992	0.237562	0.106821	-0.14346	-0.0175621	0.18763	Ubiquitin-fold modifier 1	UFM1	0.017739	0.973615
P61962	4	4	20.5227	0.760601	0.0157894	-0.0157894	-0.371621	0.223538	0.100715	-0.291697	-0.0338274	0.372892	DDB1- and CUL4-associated factor 7	DCAF7	0.0315788	0.973615
P61970	6	4	-3.4197	0.691648	0.0206112	-0.0206112	0.278112	-0.266605	-0.0733404	0.194826	0.18807	-0.321062	Nuclear transport factor 2	NUTF2	0.0412225	0.973615
P61978-2	2	2	42.8594	0.674068	0.0713311	-0.0713311	-0.102337	0.0969997	-0.208657	-0.412495	0.506685	0.119804	Isoform 2 of Heterogeneous nuclear ribonucleoprotein K	HNRNPK	0.142662	0.973615
P61981	5	3	-6.01371	0.529824	-0.127907	0.127907	0.561548	0.568917	-0.746744	0.0921352	-0.600866	0.12501	14-3-3 protein gamma	YWHAG	-0.255814	0.973615
P62072	2	2	#NAME?	0.160236	-0.277413	0.277413	0.451141	0.420784	-0.0396855	-0.250681	0.141727	-0.723285	Mitochondrial import inner membrane translocase subunit Tim10	TIMM10	-0.554826	0.973615
P62081	11	7	6.22218	0.00177877	-0.295549	0.295549	-0.115004	0.617606	0.384046	-0.428184	-0.43137	-0.0270948	40S ribosomal protein S7	RPS7	-0.591099	0.21973
P62136	5	2	-2.12313	0.903145	0.0154585	-0.0154585	0.231957	-0.0700913	-0.208241	0.0172262	-0.0714883	0.100638	Serine/threonine-protein phosphatase PP1-alpha catalytic subunit	PPP1CA	0.0309171	0.980812
P62140	3	2	-8.37721	0.035623	0.142109	-0.142109	-0.0173025	-0.199931	-0.209094	0.0945423	0.115297	0.216488	Serine/threonine-protein phosphatase PP1-beta catalytic subunit	PPP1CB	0.284218	0.684173
P62191	17	7	-0.94031	0.268285	-0.245277	0.245277	1.03373	-0.229152	-0.068743	0.358913	-0.53686	-0.557882	26S proteasome regulatory subunit 4	PSMC1	-0.490553	0.973615
P62195	12	5	19.0936	0.399874	0.0775572	-0.0775572	-0.380325	0.101926	0.0457279	-0.0999853	0.205972	0.126685	26S proteasome regulatory subunit 8	PSMC5	0.155114	0.973615
P62241	16	8	5.17734	0.816136	0.031136	-0.031136	-0.794964	0.17211	0.529446	-0.488599	0.274699	0.307308	40S ribosomal protein S8	RPS8	0.062272	0.973615
P62244	4	2	7.94978	0.904324	0.031922	-0.031922	0.220095	-0.588815	0.272954	0.195361	-0.119107	0.0195121	40S ribosomal protein S15a	RPS15A	0.063844	0.980812
P62249	10	4	3.73807	0.136303	0.316343	-0.316343	0.7818	-0.944621	-0.786206	0.379787	0.347588	0.221652	40S ribosomal protein S16	RPS16	0.632685	0.973615
P62256	3	2	-148.754	0.649897	-0.0193291	0.0193291	-0.307123	0.316089	0.0490207	-0.0856626	-0.04126	0.0689352	Ubiquitin-conjugating enzyme E2 H	UBE2H	-0.0386582	0.973615
P62258	25	16	6.22945	0.281581	0.0769312	-0.0769312	-0.0817758	0.120272	-0.26929	-0.0210368	0.0263487	0.225482	14-3-3 protein epsilon	YWHAE	0.153862	0.973615
P62263	14	7	6.93679	0.788116	0.0805161	-0.0805161	0.35829	0.00231449	-0.602152	0.245612	0.0291865	-0.0332503	40S ribosomal protein S14	RPS14	0.161032	0.973615
P62266	7	3	21.5528	0.356377	0.209378	-0.209378	-0.753179	-0.0496753	0.17472	-0.175574	-0.146548	0.950256	40S ribosomal protein S23	RPS23	0.418756	0.973615
P62269	13	7	9.77267	0.393256	-0.136318	0.136318	-0.0120895	-0.301274	0.722317	0.392539	-0.14783	-0.653664	40S ribosomal protein S18	RPS18	-0.272636	0.973615
P62273	5	3	6.14088	0.602462	0.163885	-0.163885	-1.03237	0.0707103	0.470005	-0.233584	0.0780169	0.647223	40S ribosomal protein S29	RPS29	0.327771	0.973615
P62277	12	9	4.90419	0.990292	-0.00789221	0.00789221	0.372091	-0.438726	0.0903118	0.184458	-0.0859298	-0.122205	40S ribosomal protein S13	RPS13	-0.0157844	0.997314
P62280	18	5	7.98436	0.383136	-0.238738	0.238738	0.528634	-0.260991	0.448572	0.440858	-0.59673	-0.560343	40S ribosomal protein S11	RPS11	-0.477477	0.973615
P62304	3	3	10.6813	0.640503	0.0917099	-0.0917099	-0.0236113	-0.507353	0.255834	0.160387	0.0602267	0.0545157	Small nuclear ribonucleoprotein E	SNRPE	0.18342	0.973615
P62306	2	2	-2.20499	0.559363	-0.046772	0.046772	-0.0594668	0.383621	-0.183838	0.0617297	0.087426	-0.289472	Small nuclear ribonucleoprotein F	SNRPF	-0.0935441	0.973615
P62312	3	2	4.95535	0.57086	0.0501266	-0.0501266	-0.259097	0.00406751	0.10465	0.167294	0.178241	-0.195155	U6 snRNA-associated Sm-like protein LSm6	LSM6	0.100253	0.973615
P62314	2	2	#NAME?	0.941444	0.00553809	-0.00553809	0.295938	-0.387258	0.0747064	0.103184	0.114929	-0.201498	Small nuclear ribonucleoprotein Sm D1	SNRPD1	0.0110762	0.98484
P62316	8	4	0.459712	0.0305905	0.13626	-0.13626	-0.286136	0.197642	-0.320286	0.105731	0.270514	0.0325356	Small nuclear ribonucleoprotein Sm D2	SNRPD2	0.27252	0.684173
P62318	2	2	-7.75493	0.56764	-0.0223279	0.0223279	0.158041	0.00168785	-0.0927448	-0.0459104	-0.0939312	0.0728578	Small nuclear ribonucleoprotein Sm D3	SNRPD3	-0.0446559	0.973615
P62328	6	4	7.61	0.589587	-0.00714277	0.00714277	0.090134	0.221137	-0.289843	-0.204334	-0.112274	0.29518	Thymosin beta-4	TMSB4X	-0.0142855	0.973615
P62330	3	3	-3.37557	0.0582926	-0.220121	0.220121	0.445736	-0.0318712	0.246498	-0.096348	-0.0233208	-0.540694	ADP-ribosylation factor 6	ARF6	-0.440242	0.785452
P62333	17	4	13.2005	0.568505	0.129678	-0.129678	0.35976	-0.345272	-0.40352	0.193328	0.257318	-0.0616132	26S proteasome regulatory subunit 10B	PSMC6	0.259355	0.973615
P62424	24	16	4.2503	0.402174	-0.0703613	0.0703613	0.0322509	-0.14268	0.321513	-0.0745486	0.0266623	-0.163198	60S ribosomal protein L7a	RPL7A	-0.140723	0.973615
P62487	3	2	#NAME?	0.472496	-0.0187486	0.0187486	0.0630397	-0.155101	0.148307	0.0538184	-0.179458	0.0693933	DNA-directed RNA polymerase II subunit RPB7	POLR2G	-0.0374973	0.973615
P62495	10	5	3.76268	0.575329	-0.0265079	0.0265079	0.244883	0.0262571	-0.191616	0.110889	-0.0227422	-0.16767	Eukaryotic peptide chain release factor subunit 1	ETF1	-0.0530157	0.973615
P62633	11	7	7.87781	0.971952	-0.0300849	0.0300849	-0.148962	0.246425	-0.00720772	-0.112407	-0.102409	0.124562	CCHC-type zinc finger nucleic acid binding protein	CNBP	-0.0601698	0.990517
P62701	23	12	7.43663	0.454912	0.00656986	-0.00656986	0.334671	-0.54026	0.18588	0.0148194	-0.00882695	0.0137171	40S ribosomal protein S4, X isoform	RPS4X	0.0131397	0.973615
P62714	11	8	6.79475	0.151254	0.177997	-0.177997	-0.15027	0.147679	-0.531399	0.230628	0.332913	-0.0295517	Serine/threonine-protein phosphatase 2A catalytic subunit beta isoform	PPP2CB	0.355993	0.973615
P62736;P63267	4	3	-1.86782	0.168011	0.231487	-0.231487	-1.29992	0.326716	0.278742	-0.359923	0.289593	0.764792	NA	NA	0.462975	0.973615
P62750	9	4	5.22598	0.563328	0.193052	-0.193052	-0.254819	-0.282116	-0.042222	-0.0276004	0.0486669	0.558091	60S ribosomal protein L23a	RPL23A	0.386105	0.973615
P62753	12	7	1.52673	0.739871	0.115807	-0.115807	0.452959	-0.615012	-0.185369	0.284749	-0.161184	0.223856	40S ribosomal protein S6	RPS6	0.231614	0.973615
P62805	21	17	10.8415	0.727381	0.32889	-0.32889	-0.137251	-1.13887	0.289447	0.201908	0.824576	-0.0398131	Histone H4	H4-16	0.657781	0.973615
P62820-3	2	2	5.74367	0.500519	-0.0336236	0.0336236	0.300227	-0.0698568	-0.129499	-0.0764175	-0.176107	0.151654	Isoform 3 of Ras-related protein Rab-1A	RAB1A	-0.0672472	0.973615
P62826	12	6	0.44962	0.549279	0.254296	-0.254296	-0.977695	0.0652473	0.149559	0.272371	0.272585	0.217933	GTP-binding nuclear protein Ran	RAN	0.508592	0.973615
P62829	7	2	7.6973	0.877868	-0.0262323	0.0262323	0.398854	0.639957	-0.960114	2.05633	-1.12536	-1.00966	60S ribosomal protein L23	RPL23	-0.0524645	0.974423
P62841	4	2	-5.89036	0.158106	-0.249802	0.249802	0.533093	0.210694	0.00561894	-0.099178	-0.641444	-0.0087832	40S ribosomal protein S15	RPS15	-0.499604	0.973615
P62847	5	2	-5.78138	0.70203	0.0353437	-0.0353437	0.245724	-0.180706	-0.171049	0.0585034	0.16623	-0.118703	40S ribosomal protein S24	RPS24	0.0706873	0.973615
P62851	8	3	3.58205	0.822858	-0.179411	0.179411	-0.72261	0.727561	0.53328	0.12064	-0.745625	0.0867534	40S ribosomal protein S25	RPS25	-0.358821	0.973615
P62854	5	3	1.3127	0.00537718	-0.227514	0.227514	0.109192	0.264728	0.308623	-0.175187	-0.17347	-0.333885	40S ribosomal protein S26	RPS26	-0.455028	0.417924
P62857	3	3	-0.488448	0.0797852	-0.109282	0.109282	-0.047257	0.21623	0.158873	-0.144641	0.0542928	-0.237498	40S ribosomal protein S28	RPS28	-0.218564	0.891763
P62861	4	3	-11.2603	0.306607	0.0340073	-0.0340073	0.133987	-0.000438439	-0.23557	-0.0395843	-0.197491	0.339097	FAU ubiquitin-like and ribosomal protein S30	FAU	0.0680146	0.973615
P62873	6	3	16.1252	0.216963	0.234017	-0.234017	-0.92726	0.331216	-0.106008	0.0663109	0.357236	0.278506	Guanine nucleotide-binding protein G(I)/G(S)/G(T) subunit beta-1	GNB1	0.468035	0.973615
P62877	3	2	1.81436	0.0459346	-0.790583	0.790583	0.627862	0.719948	1.02394	-1.71381	0.532602	-1.19054	E3 ubiquitin-protein ligase RBX1	RBX1	-1.58117	0.727547
P62879	8	3	11.9369	0.371765	-0.100824	0.100824	0.0242541	0.0836112	0.194607	-0.274592	-0.146403	0.118522	Guanine nucleotide-binding protein G(I)/G(S)/G(T) subunit beta-2	GNB2	-0.201648	0.973615
P62888	11	3	11.161	0.443868	0.071672	-0.071672	-0.303513	-0.12881	0.217307	-0.0128134	0.0304028	0.197426	60S ribosomal protein L30	RPL30	0.143344	0.973615
P62891;Q59GN2	2	2	#NAME?	0.727511	0.120687	-0.120687	-0.620932	0.0786489	0.180223	-0.250165	0.0901923	0.522033	NA	NA	0.241374	0.973615
P62899	8	5	0.591718	0.828957	-0.0248078	0.0248078	-1.10048	0.205942	0.968966	0.0678867	-0.122023	-0.0202867	60S ribosomal protein L31	RPL31	-0.0496156	0.973615
P62906	11	5	2.0283	0.977151	0.0408242	-0.0408242	0.261274	-0.766175	0.382429	-0.3843	0.0891248	0.417647	60S ribosomal protein L10a	RPL10A	0.0816483	0.991295
P62910	3	2	1.85073	0.143625	0.336772	-0.336772	-0.0453093	-0.0258274	-0.939179	0.203955	-0.0672775	0.873639	60S ribosomal protein L32	RPL32	0.673544	0.973615
P62913	7	5	-5.80475	0.480926	-0.0487563	0.0487563	0.0461423	-0.0918475	0.191974	-0.0195483	0.038964	-0.165685	60S ribosomal protein L11	RPL11	-0.0975125	0.973615
P62917	11	3	-1.10488	0.396717	0.0656496	-0.0656496	-0.0501055	-0.0813119	-0.0655316	-0.0937238	-0.0503513	0.341024	60S ribosomal protein L8	RPL8	0.131299	0.973615
P62937	22	13	0.340889	0.652882	-0.0554216	0.0554216	-0.00465504	0.292842	-0.121923	0.0349916	-0.0517725	-0.149484	Peptidyl-prolyl cis-trans isomerase A	PPIA	-0.110843	0.973615
P62942	3	3	2.0972	0.126439	0.174629	-0.174629	-0.603339	0.141286	-0.0618347	-0.101348	0.17872	0.446515	Peptidyl-prolyl cis-trans isomerase FKBP1A	FKBP1A	0.349258	0.973615
P62979	8	3	13.4701	0.316844	-0.0875403	0.0875403	-0.119958	0.300432	0.0821463	-0.132348	0.11506	-0.245333	Ubiquitin-40S ribosomal protein S27a	RPS27A	-0.175081	0.973615
P62993	8	4	-0.278066	0.364269	0.495078	-0.495078	-0.705416	0.40792	-1.18774	0.753121	0.542487	0.189626	Growth factor receptor-bound protein 2	GRB2	0.990156	0.973615
P62995	9	4	27.4861	0.227485	0.397407	-0.397407	-1.22185	-0.579439	0.609068	0.247568	1.15512	-0.210463	Transformer-2 protein homolog beta	TRA2B	0.794814	0.973615
P63000	3	2	-5.99365	0.25151	0.424135	-0.424135	-0.819627	-0.98432	0.531543	0.416604	0.57123	0.284571	Ras-related C3 botulinum toxin substrate 1	RAC1	0.84827	0.973615
P63010	22	14	4.5854	0.847428	0.0106855	-0.0106855	-0.254388	0.32934	-0.107009	0.0512429	0.358711	-0.377897	AP-2 complex subunit beta	AP2B1	0.021371	0.973615
P63092;Q5JWF2	2	2	#NAME?	0.0197336	0.0171992	-0.0171992	-0.0273877	0.0938902	-0.1181	-0.148962	0.117202	0.0833579	NA	NA	0.0343983	0.595326
P63098	2	2	-12.7616	0.450421	-0.0845258	0.0845258	-0.154402	0.343421	0.0645582	-0.173431	-0.0216798	-0.0584668	Calcineurin subunit B type 1	PPP3R1	-0.169052	0.973615
P63104	25	10	7.29328	0.936975	0.094474	-0.094474	-0.843201	0.394822	0.164957	-0.211783	0.0301742	0.465031	14-3-3 protein zeta/delta	YWHAZ	0.188948	0.98484
P63151	4	2	-1.28645	0.0196106	-0.228469	0.228469	0.386816	0.250129	0.0484632	-0.163272	-0.396309	-0.125827	Serine/threonine-protein phosphatase 2A 55 kDa regulatory subunit B alpha isoform	PPP2R2A	-0.456939	0.595326
P63167	2	2	#NAME?	0.387164	0.046981	-0.046981	-0.0860767	-0.485675	0.430808	-0.221272	0.149446	0.212769	Dynein light chain 1, cytoplasmic	DYNLL1	0.0939619	0.973615
P63173	5	2	8.15838	0.765794	-0.062812	0.062812	-0.851729	-0.500522	1.54069	0.578443	-0.734094	-0.0327847	60S ribosomal protein L38	RPL38	-0.125624	0.973615
P63208	5	4	0.403769	0.938901	0.0372725	-0.0372725	0.321953	0.431181	-0.864952	0.367864	-0.252322	-0.00372475	S-phase kinase-associated protein 1	SKP1	0.074545	0.98484
P63220	4	2	-3.5655	0.886914	0.0556385	-0.0556385	0.836252	-0.224946	-0.778221	0.137761	0.20496	-0.175805	40S ribosomal protein S21	RPS21	0.111277	0.975949
P63241	17	6	8.43038	0.971743	-0.0639231	0.0639231	-0.486575	0.28339	0.394955	-0.187291	0.0978283	-0.102306	Eukaryotic translation initiation factor 5A-1	EIF5A	-0.127846	0.990517
P63244	26	14	2.77438	0.704715	-0.032687	0.032687	0.369502	-0.22692	-0.0445203	0.0915221	0.0474577	-0.237041	Receptor of activated protein C kinase 1	RACK1	-0.0653741	0.973615
P63279	6	4	2.37917	0.0977049	0.156766	-0.156766	0.0254851	-0.45288	-0.0429028	0.0145613	0.219532	0.236205	SUMO-conjugating enzyme UBC9	UBE2I	0.313532	0.963714
P67809	16	13	6.56029	0.376498	-0.0564411	0.0564411	-0.3405	0.279552	0.230272	-0.131661	0.0854352	-0.123097	Y-box-binding protein 1	YBX1	-0.112882	0.973615
P67812	3	2	-5.34811	0.617645	-0.205485	0.205485	0.375046	-0.355203	0.596612	0.0997447	-0.090699	-0.625501	Signal peptidase complex catalytic subunit SEC11A	SEC11A	-0.41097	0.973615
P67870	5	3	18.7467	0.216333	0.28435	-0.28435	-0.126608	-0.948041	0.221599	0.260949	0.501526	0.0905758	Casein kinase II subunit beta	CSNK2B	0.5687	0.973615
P67936	10	7	6.95756	0.00523285	-0.183123	0.183123	0.313372	0.19878	0.0372174	-0.251995	-0.224869	-0.0725047	Tropomyosin alpha-4 chain	TPM4	-0.366246	0.417924
P67936-2	6	3	-3.72803	0.36967	-0.28841	0.28841	0.556978	0.764654	-0.456404	0.86436	-0.882153	-0.847436	Isoform 2 of Tropomyosin alpha-4 chain	TPM4	-0.576819	0.973615
P68036	8	5	1.40865	0.828157	-0.0428047	0.0428047	0.0720973	0.413378	-0.357062	0.248589	-0.0589982	-0.318005	Ubiquitin-conjugating enzyme E2 L3	UBE2L3	-0.0856095	0.973615
P68104	34	15	7.96517	0.568988	0.146022	-0.146022	-0.617356	-0.311066	0.490356	-0.211089	0.55002	0.0991351	Elongation factor 1-alpha 1	EEF1A1	0.292044	0.973615
P68366	9	4	1.14583	0.0343928	0.205671	-0.205671	-0.0373662	-0.118845	-0.460803	0.0974229	0.296198	0.223393	Tubulin alpha-4A chain	TUBA4A	0.411343	0.684173
P68371	6	3	1.41188	0.151449	-0.0896135	0.0896135	0.27046	0.0839937	-0.0856133	-0.0248392	-0.0636608	-0.18034	Tubulin beta-4B chain	TUBB4B	-0.179227	0.973615
P68400	13	7	0.706561	0.482829	0.00278349	-0.00278349	0.0330436	-0.163026	0.121632	0.0579211	-0.0825672	0.0329966	Casein kinase II subunit alpha	CSNK2A1	0.00556698	0.973615
P68431	2	2	5.88221	0.973712	-0.000799383	0.000799383	0.144812	-0.504027	0.361613	0.0770904	-0.0421146	-0.0373739	Histone H3.1	H3C12	-0.00159877	0.990565
P78310	3	2	#NAME?	0.26884	-0.0909315	0.0909315	0.0801815	0.178916	0.0136964	-0.0777815	-0.144434	-0.0505785	Coxsackievirus and adenovirus receptor	CXADR	-0.181863	0.973615
P78318	2	2	#NAME?	0.372909	-0.0977315	0.0977315	0.0430105	0.210748	0.0394364	0.160372	-0.165934	-0.287633	Immunoglobulin-binding protein 1	IGBP1	-0.195463	0.973615
P78330	6	4	-3.35328	0.407571	0.102385	-0.102385	-0.135597	-0.113541	-0.0580167	-0.14299	0.032781	0.417364	Phosphoserine phosphatase	PSPH	0.20477	0.973615
P78344	9	4	-3.05479	0.331539	0.205517	-0.205517	-0.790273	-0.372645	0.546368	0.186318	0.330464	0.0997689	Eukaryotic translation initiation factor 4 gamma 2	EIF4G2	0.411034	0.973615
P78345	2	2	-14.0379	0.583797	0.064171	-0.064171	0.290979	-0.256317	-0.227175	0.0367154	0.0755704	0.0802272	Ribonuclease P protein subunit p38	RPP38	0.128342	0.973615
P78347	27	10	7.00164	0.660044	0.155403	-0.155403	-0.914299	0.189047	0.259043	-0.161745	0.243592	0.384361	General transcription factor II-I	GTF2I	0.310805	0.973615
P78362	2	2	#NAME?	0.723979	-0.0310742	0.0310742	0.0653542	0.176446	-0.148577	0.00163997	-0.0526417	-0.042221	SRSF protein kinase 2	SRPK2	-0.0621485	0.973615
P78371	36	12	5.58366	0.840706	0.0172982	-0.0172982	0.0428737	0.210536	-0.305304	0.0253224	0.0852879	-0.0587157	T-complex protein 1 subunit beta	CCT2	0.0345964	0.973615
P78386	3	2	-6.09443	0.790839	0.604723	-0.604723	-2.21742	2.01059	-1.60734	1.80004	-1.79484	1.80898	Keratin, type II cuticular Hb5	KRT85	1.20945	0.973615
P78406	2	2	-1.07815	0.397995	0.104885	-0.104885	-0.238889	0.263101	-0.338867	0.17618	0.0162097	0.122266	mRNA export factor RAE1	RAE1	0.20977	0.973615
P78417	5	3	1.79767	0.778216	0.0880333	-0.0880333	-0.746441	0.234249	0.248092	0.141172	-0.0899046	0.212833	Glutathione S-transferase omega-1	GSTO1	0.176067	0.973615
P78527	78	48	12.2316	0.279116	0.215108	-0.215108	-0.0196601	-0.751481	0.125819	0.370024	0.125966	0.149333	DNA-dependent protein kinase catalytic subunit	PRKDC	0.430215	0.973615
P78540	3	2	-8.59954	0.613072	0.0792476	-0.0792476	-0.554284	0.103563	0.212978	-0.211076	0.241769	0.207049	Arginase-2, mitochondrial	ARG2	0.158495	0.973615
P80188	5	4	5.04813	0.121473	-0.164967	0.164967	0.0617194	0.4346	-0.0014178	-0.154939	-0.0893594	-0.250603	Neutrophil gelatinase-associated lipocalin	LCN2	-0.329934	0.973615
P80297	2	2	#NAME?	0.326966	0.0705375	-0.0705375	-0.0132851	0.0247523	-0.22308	-0.00986452	0.23931	-0.017833	Metallothionein-1X	MT1X	0.141075	0.973615
P80303	2	2	#NAME?	0.101738	0.0644366	-0.0644366	-0.216775	0.0507918	-0.0273263	0.0159461	0.0392544	0.138109	Nucleobindin-2	NUCB2	0.128873	0.973615
P82094	5	3	8.90507	0.14424	-0.0792421	0.0792421	0.0494478	0.322578	-0.134299	-0.0443113	-0.0115369	-0.181878	TATA element modulatory factor	TMF1	-0.158484	0.973615
P82650	7	5	8.17665	0.178797	-0.120257	0.120257	-0.190779	0.440369	0.111182	-0.191015	-0.135337	-0.0344196	28S ribosomal protein S22, mitochondrial	MRPS22	-0.240514	0.973615
P82663	4	2	8.4571	0.975182	0.0113169	-0.0113169	0.559383	-0.66776	0.0744259	-0.216772	0.0581399	0.192583	28S ribosomal protein S25, mitochondrial	MRPS25	0.0226338	0.991173
P82673	5	3	-4.50977	0.496814	-0.0815874	0.0815874	0.289688	0.16164	-0.206566	0.117908	-0.210363	-0.152308	28S ribosomal protein S35, mitochondrial	MRPS35	-0.163175	0.973615
P82675	4	2	8.58996	0.851848	-0.00185915	0.00185915	-0.461039	0.2669	0.199717	-0.00721425	-0.185537	0.187174	28S ribosomal protein S5, mitochondrial	MRPS5	-0.00371829	0.973615
P82909	2	2	#NAME?	0.271546	-0.632939	0.632939	1.20848	0.698858	-0.00852246	-1.29204	-0.97884	0.372058	Alpha-ketoglutarate dehydrogenase component 4	MRPS36	-1.26588	0.973615
P82912	2	2	#NAME?	0.574734	-0.0113542	0.0113542	0.202791	0.0683146	-0.237043	0.10551	-0.0155801	-0.123993	28S ribosomal protein S11, mitochondrial	MRPS11	-0.0227083	0.973615
P82914	2	2	1.72735	0.752948	0.146366	-0.146366	-0.992604	0.0698086	0.483698	0.0267356	0.114603	0.297759	28S ribosomal protein S15, mitochondrial	MRPS15	0.292732	0.973615
P82921	2	2	#NAME?	0.667029	0.0427821	-0.0427821	-0.0824735	0.0458291	-0.0917019	0.169438	0.00804467	-0.0491367	28S ribosomal protein S21, mitochondrial	MRPS21	0.0855642	0.973615
P82930	6	2	4.9301	0.186539	-0.25716	0.25716	1.06307	0.19049	-0.482084	-0.510689	0.183062	-0.443854	28S ribosomal protein S34, mitochondrial	MRPS34	-0.514321	0.973615
P82933	6	5	4.15098	0.889783	-0.051338	0.051338	0.564289	-0.30861	-0.101665	0.107183	0.0500048	-0.311201	28S ribosomal protein S9, mitochondrial	MRPS9	-0.102676	0.977213
P82979	6	3	-8.82025	0.219161	0.0031702	-0.0031702	0.0740938	0.342994	-0.426599	0.0985283	0.205689	-0.294707	SAP domain-containing ribonucleoprotein	SARNP	0.0063404	0.973615
P83731	9	7	6.35438	0.766959	0.117955	-0.117955	0.0741407	-0.616947	0.188941	0.241701	-0.0778192	0.189983	60S ribosomal protein L24	RPL24	0.23591	0.973615
P83916	3	2	0.408302	0.796228	-0.0510532	0.0510532	-0.185859	0.261942	0.0770773	0.0018256	0.186039	-0.341024	Chromobox protein homolog 1	CBX1	-0.102106	0.973615
P84085	7	3	1.26529	0.0484748	-0.0585536	0.0585536	0.111672	-0.119756	0.183744	-0.112029	-0.0207197	-0.042912	ADP-ribosylation factor 5	ARF5	-0.117107	0.727547
P84090	5	3	-1.81921	0.378574	0.227113	-0.227113	0.0770971	0.0806141	-0.839051	0.297485	0.248795	0.13506	Enhancer of rudimentary homolog	ERH	0.454227	0.973615
P84095	4	3	-2.60708	0.0378251	0.289367	-0.289367	-0.617029	-0.519595	0.268523	0.228693	0.196319	0.443089	Rho-related GTP-binding protein RhoG	RHOG	0.578734	0.693256
P84098	5	4	2.95972	0.226262	0.510942	-0.510942	-0.010888	-0.316639	-1.2053	1.12216	0.409375	0.00129584	60S ribosomal protein L19	RPL19	1.02188	0.973615
P84103	10	4	1.90343	0.588302	0.0794934	-0.0794934	-0.0109705	0.252957	-0.480466	0.0191364	-0.0182087	0.237552	Serine/arginine-rich splicing factor 3	SRSF3	0.158987	0.973615
P84243	2	2	0.540162	0.746654	-0.0438808	0.0438808	0.0960387	-0.255182	0.290786	0.0713498	-0.354632	0.15164	Histone H3.3	H3-3B	-0.0877616	0.973615
P85037	2	2	#NAME?	0.670324	0.304553	-0.304553	-0.987847	-0.00320015	0.0773884	0.776607	0.573742	-0.43669	Forkhead box protein K1	FOXK1	0.609106	0.973615
P98082	2	2	#NAME?	0.514256	-0.0483587	0.0483587	0.136416	0.222519	-0.213859	0.0753357	-0.234769	0.0143573	Disabled homolog 2	DAB2	-0.0967175	0.973615
P98175	6	4	10.5721	0.395173	-0.0735893	0.0735893	0.171454	0.181653	-0.13234	-0.0550711	0.0203838	-0.186081	RNA-binding protein 10	RBM10	-0.147179	0.973615
P98179	4	3	-3.77887	0.249634	-0.167532	0.167532	0.294389	0.301101	-0.0928932	0.0853693	-0.290846	-0.297119	RNA-binding protein 3	RBM3	-0.335064	0.973615
P98194	2	2	-2.24032	0.133893	0.116725	-0.116725	-0.12181	-0.122272	-0.106093	0.091954	0.00214796	0.256073	Calcium-transporting ATPase type 2C member 1	ATP2C1	0.23345	0.973615
P99999	10	5	9.00114	0.493314	0.0836823	-0.0836823	-0.530019	0.0882046	0.190768	0.100282	0.0591931	0.0915715	Cytochrome c	CYCS	0.167365	0.973615
Q00059	7	3	2.17108	0.795378	-0.00511057	0.00511057	0.233316	-0.168229	-0.0497558	0.0629105	-0.14147	0.0632282	Transcription factor A, mitochondrial	TFAM	-0.0102211	0.973615
Q00325-2	9	6	3.12814	0.472154	-0.0887705	0.0887705	0.210104	-0.201477	0.257685	0.0768774	-0.122595	-0.220593	Isoform B of Phosphate carrier protein, mitochondrial	SLC25A3	-0.177541	0.973615
Q00341	26	13	3.92476	0.179238	-0.0625438	0.0625438	0.136899	0.19885	-0.148117	-0.00194105	-0.201385	0.0156942	Vigilin	HDLBP	-0.125088	0.973615
Q00535	6	4	-1.1032	0.630145	0.0756418	-0.0756418	0.0568713	-0.337014	0.0532168	0.124181	-0.110539	0.213284	Cyclin-dependent kinase 5	CDK5	0.151284	0.973615
Q00577	5	3	-1.33657	0.815627	-0.013833	0.013833	-0.0216255	0.219482	-0.156357	-0.0953041	-0.0680246	0.12183	Transcriptional activator protein Pur-alpha	PURA	-0.0276659	0.973615
Q00587	2	2	0.238017	0.393762	-0.000373882	0.000373882	-0.471632	0.327039	0.145714	-0.137547	-0.00052694	0.136952	Cdc42 effector protein 1	CDC42EP1	-0.000747764	0.973615
Q00610	82	32	4.71226	0.469714	0.100515	-0.100515	-0.51357	0.0232298	0.188794	-0.120962	0.18905	0.233458	Clathrin heavy chain 1	CLTC	0.20103	0.973615
Q00653	9	5	-1.68342	0.808711	0.12921	-0.12921	0.238544	-0.0651571	-0.561017	0.370223	0.370628	-0.353221	Nuclear factor NF-kappa-B p100 subunit	NFKB2	0.25842	0.973615
Q00688	7	3	2.03431	0.280451	-0.113827	0.113827	0.495944	0.0870931	-0.241558	-0.0293221	-0.389415	0.0772572	Peptidyl-prolyl cis-trans isomerase FKBP3	FKBP3	-0.227653	0.973615
Q00796	5	3	-5.90347	0.608847	-0.0651805	0.0651805	-0.464793	0.305565	0.35477	-0.315489	0.251593	-0.131645	Sorbitol dehydrogenase	SORD	-0.130361	0.973615
Q00839	44	18	6.15388	0.736857	-0.00679094	0.00679094	-0.277551	0.309005	-0.0110811	-0.13774	-0.0010045	0.118372	Heterogeneous nuclear ribonucleoprotein U	HNRNPU	-0.0135819	0.973615
Q01081	5	3	-11.0323	0.488802	-0.0965118	0.0965118	0.00856292	0.237794	0.0431781	-0.0610042	-0.306685	0.0781535	Splicing factor U2AF 35 kDa subunit	U2AF1	-0.193024	0.973615
Q01082	37	16	5.57001	0.741343	-0.0470352	0.0470352	0.336675	0.0485505	-0.24412	0.0312664	-0.0292482	-0.143124	Spectrin beta chain, non-erythrocytic 1	SPTBN1	-0.0940704	0.973615
Q01085	5	3	-7.70639	0.511251	-0.0119481	0.0119481	-0.0909313	0.0354241	0.0913517	-0.374591	0.157368	0.181379	Nucleolysin TIAR	TIAL1	-0.0238963	0.973615
Q01105	12	7	3.55996	0.00115867	-0.146645	0.146645	-0.0155308	0.283011	0.172457	-0.000244151	-0.0979003	-0.341792	Protein SET	SET	-0.293291	0.179541
Q01130	3	3	-5.22895	0.102962	-0.106687	0.106687	-0.0112578	0.233105	0.0982148	-0.027995	-0.0460159	-0.246051	Serine/arginine-rich splicing factor 2	SRSF2	-0.213375	0.973615
Q01433	3	2	-10.2678	0.161183	-0.444925	0.444925	1.19175	0.178809	-0.0357835	0.401352	-1.18678	-0.54935	AMP deaminase 2	AMPD2	-0.889851	0.973615
Q01518	33	11	5.60085	0.881296	0.0348427	-0.0348427	0.133766	0.0545443	-0.292838	0.120726	0.170043	-0.18624	Adenylyl cyclase-associated protein 1	CAP1	0.0696854	0.974423
Q01581	11	8	5.68822	0.472481	-0.0915835	0.0915835	-0.0848402	0.460135	-0.100544	-0.0521266	-0.132042	-0.0905816	Hydroxymethylglutaryl-CoA synthase, cytoplasmic	HMGCS1	-0.183167	0.973615
Q01650	5	4	-2.95077	0.734298	0.0687001	-0.0687001	0.0344213	-0.341542	0.10102	0.0794907	0.202011	-0.0754019	Large neutral amino acids transporter small subunit 1	SLC7A5	0.1374	0.973615
Q01780	6	3	-5.81543	0.35866	0.134636	-0.134636	-0.651876	0.0416689	0.206297	0.0819247	0.170067	0.151918	Exosome component 10	EXOSC10	0.269273	0.973615
Q01813	17	9	8.68568	0.0639243	0.432595	-0.432595	-0.039188	-0.449295	-0.809302	0.47988	0.337617	0.480289	ATP-dependent 6-phosphofructokinase, platelet type	PFKP	0.86519	0.813127
Q01844	4	3	-0.289669	0.78566	-0.0329412	0.0329412	0.0658465	0.257109	-0.224132	-0.078334	0.0604101	-0.0808996	RNA-binding protein EWS	EWSR1	-0.0658823	0.973615
Q01968	2	2	#NAME?	0.728065	0.118151	-0.118151	-0.34654	-0.229951	0.222038	0.358507	0.27927	-0.283324	Inositol polyphosphate 5-phosphatase OCRL	OCRL	0.236302	0.973615
Q01970	11	4	4.23976	0.792843	0.0205619	-0.0205619	-0.0669442	-0.184998	0.190257	-0.319375	-0.0313695	0.412431	1-phosphatidylinositol 4,5-bisphosphate phosphodiesterase beta-3	PLCB3	0.0411237	0.973615
Q01995	11	8	-0.666085	0.830947	0.0910588	-0.0910588	-0.479853	0.0499765	0.1567	0.0332265	0.17377	0.0661803	Transgelin	TAGLN	0.182118	0.973615
Q02218	16	9	-3.43502	0.127348	-0.0074792	0.0074792	0.433688	-0.183018	-0.228232	0.0583577	-0.0325446	-0.0482508	2-oxoglutarate dehydrogenase complex component E1	OGDH	-0.0149584	0.973615
Q02241	3	2	7.12086	0.701156	0.052707	-0.052707	-0.0423892	-0.25397	0.138238	-0.131448	0.707075	-0.417505	Kinesin-like protein KIF23	KIF23	0.105414	0.973615
Q02252	2	2	2.1237	0.386731	-0.111487	0.111487	1.09966	-0.536182	-0.229022	-0.332019	-0.0675745	0.065133	Methylmalonate-semialdehyde dehydrogenase [acylating], mitochondrial	ALDH6A1	-0.222974	0.973615
Q02338	2	2	-13.4683	0.474466	-0.106315	0.106315	0.447365	-0.333058	0.204637	0.210639	-0.437338	-0.0922461	D-beta-hydroxybutyrate dehydrogenase, mitochondrial	BDH1	-0.21263	0.973615
Q02487	5	2	1.90782	0.531305	0.173647	-0.173647	-0.238883	-0.861654	0.579597	-0.0937908	0.502316	0.112415	Desmocollin-2	DSC2	0.347294	0.973615
Q02539	3	3	6.45244	0.923865	0.0240514	-0.0240514	0.426793	-0.524073	0.0251257	0.210017	-0.266638	0.128775	Histone H1.1	H1-1	0.0481029	0.984205
Q02543	4	2	-0.346863	0.489811	-0.102883	0.102883	0.0803318	0.256205	-0.0278879	0.0556992	-0.102348	-0.262	60S ribosomal protein L18a	RPL18A	-0.205766	0.973615
Q02750	6	2	-8.00522	0.0971019	-0.178217	0.178217	0.28071	0.188452	0.0654881	0.162925	-0.224761	-0.472814	Dual specificity mitogen-activated protein kinase kinase 1	MAP2K1	-0.356433	0.963714
Q02790	22	13	2.58857	0.86007	-0.0614688	0.0614688	0.096892	0.301255	-0.213741	0.142952	-0.00681348	-0.320545	Peptidyl-prolyl cis-trans isomerase FKBP4	FKBP4	-0.122938	0.973755
Q02809	14	6	14.9854	0.689047	0.18708	-0.18708	0.769372	-0.736336	-0.594278	0.739176	0.634283	-0.812218	Procollagen-lysine,2-oxoglutarate 5-dioxygenase 1	PLOD1	0.374161	0.973615
Q02818	11	5	-0.487535	0.795171	-0.0923912	0.0923912	0.313994	0.295917	-0.332737	-0.0223638	-0.107807	-0.147003	Nucleobindin-1	NUCB1	-0.184782	0.973615
Q02878	25	7	8.21716	0.231308	-0.257486	0.257486	-0.160854	0.326707	0.606606	0.121766	-0.550253	-0.343972	60S ribosomal protein L6	RPL6	-0.514972	0.973615
Q02880	7	5	6.42831	0.833558	-0.0533257	0.0533257	0.37629	-0.251012	0.0346998	0.169072	-0.151099	-0.17795	DNA topoisomerase 2-beta	TOP2B	-0.106651	0.973615
Q02978	4	2	-0.0925533	0.955648	-0.010208	0.010208	0.117936	-0.182222	0.0949097	-0.0284026	-0.133381	0.131159	Mitochondrial 2-oxoglutarate/malate carrier protein	SLC25A11	-0.020416	0.989011
Q03135	3	2	8.29562	0.0843828	-0.120423	0.120423	0.148001	0.0340657	0.179203	0.0796626	-0.177061	-0.263871	Caveolin-1	CAV1	-0.240846	0.910319
Q03154	4	2	-12.9826	0.177717	0.140399	-0.140399	-0.18874	-0.207598	-0.0248608	-0.132951	0.38511	0.169039	Aminoacylase-1	ACY1	0.280799	0.973615
Q03164	3	2	14.6675	0.295178	0.240613	-0.240613	-0.213551	-0.898819	0.390532	0.507716	0.358356	-0.144233	Histone-lysine N-methyltransferase 2A	KMT2A	0.481226	0.973615
Q03252	15	9	9.43048	0.511957	-0.0248815	0.0248815	-0.020313	0.26343	-0.168473	-0.0513316	0.0671387	-0.0904515	Lamin-B2	LMNB2	-0.0497629	0.973615
Q03518	2	2	4.14931	0.567928	-0.0380537	0.0380537	0.0888374	-0.115123	0.140447	0.050179	-0.164214	-0.000125947	Antigen peptide transporter 1	TAP1	-0.0761074	0.973615
Q03519	4	4	2.70554	0.49379	0.36947	-0.36947	1.32721	-1.1446	-1.29101	1.12411	-1.02711	1.01141	Antigen peptide transporter 2	TAP2	0.738939	0.973615
Q03701	6	2	-11.8845	0.252758	-0.100937	0.100937	0.206492	0.23686	-0.140543	-0.11125	0.0130452	-0.204605	CCAAT/enhancer-binding protein zeta	CEBPZ	-0.201873	0.973615
Q04206	5	3	0.578385	0.784187	-0.0673967	0.0673967	0.208334	0.198949	-0.205094	0.0867933	0.0963802	-0.385364	Transcription factor p65	RELA	-0.134793	0.973615
Q04323	7	6	-3.94358	0.420252	-0.0797311	0.0797311	0.0233921	0.183871	0.03193	-0.151012	-0.0888891	0.000707428	UBX domain-containing protein 1	UBXN1	-0.159462	0.973615
Q04446	2	2	#NAME?	0.277741	0.00187837	-0.00187837	0.104124	-0.0174576	-0.0923018	0.110375	-0.139985	0.0352444	1,4-alpha-glucan-branching enzyme	GBE1	0.00375674	0.973615
Q04637	41	20	3.71185	0.0257671	-0.0895704	0.0895704	0.0901559	-0.0325811	0.211136	-0.0399122	-0.0332545	-0.195545	Eukaryotic translation initiation factor 4 gamma 1	EIF4G1	-0.179141	0.661958
Q04695	18	7	6.88611	0.308568	-0.119034	0.119034	0.695043	-0.00969759	-0.328242	0.30469	-0.274339	-0.387453	Keratin, type I cytoskeletal 17	KRT17	-0.238069	0.973615
Q04726	3	2	-6.15604	0.622994	-0.137532	0.137532	1.08406	-0.458464	-0.213003	0.476722	-0.607477	-0.28184	Transducin-like enhancer protein 3	TLE3	-0.275064	0.973615
Q04760	8	2	10.869	0.54096	0.267916	-0.267916	-0.964328	-0.692147	0.852727	-0.0764158	-0.410261	1.29042	Lactoylglutathione lyase	GLO1	0.535832	0.973615
Q04837	5	5	18.2434	0.810893	-0.00766714	0.00766714	0.195202	0.300992	-0.473193	-0.0257359	0.253257	-0.250523	Single-stranded DNA-binding protein, mitochondrial	SSBP1	-0.0153343	0.973615
Q04917	19	8	2.43521	0.428457	0.0213742	-0.0213742	-0.126633	0.32192	-0.25941	0.0961659	0.0865958	-0.118639	14-3-3 protein eta	YWHAH	0.0427484	0.973615
Q04941	3	2	-5.02488	0.196933	-0.13908	0.13908	0.201354	-0.00951559	0.225402	-0.503272	-0.070667	0.156698	Proteolipid protein 2	PLP2	-0.27816	0.973615
Q05048	2	2	0.468602	0.0629118	-0.174762	0.174762	0.165635	0.206429	0.152223	-0.408029	2.22e-05	-0.11628	Cleavage stimulation factor subunit 1	CSTF1	-0.349525	0.806265
Q05086	5	3	-3.12569	0.825938	-0.0358392	0.0358392	0.107925	-0.285058	0.28465	-0.0763081	-0.256635	0.225426	Ubiquitin-protein ligase E3A	UBE3A	-0.0716784	0.973615
Q05209	2	2	#NAME?	0.769808	-0.0181618	0.0181618	0.0793504	-0.168416	0.143551	-0.202838	0.0438958	0.104457	Tyrosine-protein phosphatase non-receptor type 12	PTPN12	-0.0363237	0.973615
Q05397	5	3	4.4449	0.31744	-0.0710307	0.0710307	0.235786	0.093232	-0.115926	-0.0462158	-0.121745	-0.0451309	Focal adhesion kinase 1	PTK2	-0.142061	0.973615
Q05519	8	5	0.515207	0.568253	0.210814	-0.210814	-1.02595	0.765713	-0.372206	-0.423321	0.482676	0.573086	Serine/arginine-rich splicing factor 11	SRSF11	0.421627	0.973615
Q05682-4;Q05682-5	30	16	9.65485	0.320228	-0.0443174	0.0443174	-0.242933	0.280151	0.0957338	-0.0248934	0.057073	-0.165132	NA	NA	-0.0886348	0.973615
Q06124	5	3	#NAME?	0.607033	0.0339586	-0.0339586	0.165151	-0.0106514	-0.256376	0.0146682	0.0213777	0.0658298	Tyrosine-protein phosphatase non-receptor type 11	PTPN11	0.0679171	0.973615
Q06136	2	2	#NAME?	0.152359	-0.0534236	0.0534236	0.176817	-0.255857	0.23931	0.197846	-0.214398	-0.143719	3-ketodihydrosphingosine reductase	KDSR	-0.106847	0.973615
Q06203	9	4	15.0595	0.314001	0.110775	-0.110775	0.25305	-0.0305423	-0.554832	0.209532	0.156334	-0.0335427	Amidophosphoribosyltransferase	PPAT	0.221549	0.973615
Q06210	15	5	6.07759	0.0134477	0.154016	-0.154016	-0.237816	-0.295501	0.0712706	0.0542102	0.208361	0.199475	Glutamine--fructose-6-phosphate aminotransferase [isomerizing] 1	GFPT1	0.308031	0.520947
Q06265	2	2	2.02123	0.859047	0.0184836	-0.0184836	-0.354946	0.268854	0.030641	-0.122275	0.00943212	0.168293	Exosome complex component RRP45	EXOSC9	0.0369672	0.973755
Q06323	16	8	3.01534	0.87104	0.118481	-0.118481	-0.684913	-0.0632071	0.392677	-0.136692	-0.144565	0.6367	Proteasome activator complex subunit 1	PSME1	0.236962	0.974423
Q06481	2	2	#NAME?	0.586052	0.104281	-0.104281	0.612806	-0.123995	-0.801655	0.0753114	0.419339	-0.181807	Amyloid beta precursor like protein 2	APLP2	0.208562	0.973615
Q06546	2	2	#NAME?	0.497832	-0.111812	0.111812	-0.0508591	0.309537	0.0767572	-0.1277	-0.124586	-0.0831493	GA-binding protein alpha chain	GABPA	-0.223624	0.973615
Q06587	2	2	#NAME?	0.557725	-0.040566	0.040566	-0.00275827	0.175425	-0.0509691	-0.0838304	0.0328369	-0.0707045	E3 ubiquitin-protein ligase RING1	RING1	-0.081132	0.973615
Q06787-2;Q06787-4;Q06787-6;Q06787-7	3	2	-6.51916	0.302901	-0.100549	0.100549	-0.0837433	0.306272	0.0791169	-0.0221	-0.00363451	-0.275911	NA	NA	-0.201097	0.973615
Q06830	20	11	5.04339	0.00608053	0.238588	-0.238588	-0.252301	-0.30074	-0.162724	0.128154	0.374648	0.212963	Peroxiredoxin-1	PRDX1	0.477177	0.431844
Q07020	14	5	2.13196	0.591389	0.178346	-0.178346	-0.886522	0.0130499	0.338434	-0.125459	0.209299	0.451199	60S ribosomal protein L18	RPL18	0.356692	0.973615
Q07021	8	7	12.9678	0.574206	-0.0562973	0.0562973	-0.269837	0.251189	0.18754	-0.134967	-0.0120359	-0.021889	Complement component 1 Q subcomponent-binding protein, mitochondrial	C1QBP	-0.112595	0.973615
Q07065	10	5	2.10023	0.747426	0.00766608	-0.00766608	0.283669	-0.225586	-0.081081	0.0561358	-0.139284	0.106146	Cytoskeleton-associated protein 4	CKAP4	0.0153322	0.973615
Q07157	14	5	12.878	0.910584	0.00617776	-0.00617776	-0.347917	0.261074	0.0683095	-0.000124126	-0.0591297	0.0777871	Tight junction protein ZO-1	TJP1	0.0123555	0.982196
Q07666	8	4	-3.68122	0.282524	0.145549	-0.145549	-0.155662	-0.149294	-0.131691	0.449183	0.340197	-0.352733	KH domain-containing, RNA-binding, signal transduction-associated protein 1	KHDRBS1	0.291098	0.973615
Q07864	2	2	#NAME?	0.664975	-0.288349	0.288349	0.696779	0.136805	0.0314623	-0.0384427	-1.08292	0.256318	DNA polymerase epsilon catalytic subunit A	POLE	-0.576698	0.973615
Q07866	3	2	8.92714	0.201558	-0.0819531	0.0819531	0.0718441	0.225699	-0.0516835	0.0146838	-0.201071	-0.0594718	Kinesin light chain 1	KLC1	-0.163906	0.973615
Q07889	2	2	#NAME?	0.443144	-0.0632482	0.0632482	-0.0208561	0.0485142	0.162087	0.0815329	-0.119676	-0.151602	Son of sevenless homolog 1	SOS1	-0.126496	0.973615
Q07955	15	6	0.653969	0.904453	-0.0185725	0.0185725	-0.271589	0.300162	0.027144	-0.0586236	-0.0669875	0.0698935	Serine/arginine-rich splicing factor 1	SRSF1	-0.0371451	0.980812
Q07960	7	4	-0.138142	0.310048	0.127748	-0.127748	-0.531808	0.0926705	0.0558922	0.00555365	0.157981	0.21971	Rho GTPase-activating protein 1	ARHGAP1	0.255497	0.973615
Q08170	2	2	2.25999	0.309254	-0.0901822	0.0901822	0.178087	0.263896	-0.171437	0.0428745	-0.0470508	-0.26637	Serine/arginine-rich splicing factor 4	SRSF4	-0.180364	0.973615
Q08209	3	2	-8.73157	0.373631	-0.0917519	0.0917519	0.216072	-0.0413265	0.10051	-0.0349229	0.0209344	-0.261267	Protein phosphatase 3 catalytic subunit alpha	PPP3CA	-0.183504	0.973615
Q08211	43	27	0.987913	0.366106	0.179897	-0.179897	-0.00814256	-0.6393	0.107753	0.398432	0.121347	0.0199106	ATP-dependent RNA helicase A	DHX9	0.359793	0.973615
Q08257	8	4	-3.47436	0.480983	-0.0726192	0.0726192	0.302006	-0.152975	0.068826	-0.552172	-0.0607354	0.39505	Quinone oxidoreductase	CRYZ	-0.145238	0.973615
Q08378	6	4	9.22412	0.0964536	-0.264068	0.264068	0.495112	0.482241	-0.18515	0.202317	-0.35046	-0.644062	Golgin subfamily A member 3	GOLGA3	-0.528136	0.961648
Q08379	9	5	0.694048	0.0939158	-0.36992	0.36992	0.459429	0.376858	0.273473	0.243814	-0.460167	-0.893408	Golgin subfamily A member 2	GOLGA2	-0.739841	0.961648
Q08380	12	6	0.946563	0.584555	-0.0690545	0.0690545	0.0915293	0.240557	-0.124923	0.121289	-0.000497375	-0.327955	Galectin-3-binding protein	LGALS3BP	-0.138109	0.973615
Q08431	4	4	4.06713	0.0464119	-0.515507	0.515507	0.913708	0.260131	0.372683	0.0369543	-0.813695	-0.769781	Lactadherin	MFGE8	-1.03101	0.727547
Q08752	5	3	#NAME?	0.76369	-0.0567153	0.0567153	0.0355747	-0.119223	0.253795	0.257395	-0.38103	-0.0465106	Peptidyl-prolyl cis-trans isomerase D	PPID	-0.113431	0.973615
Q08945	12	9	1.88444	0.58012	-0.0611879	0.0611879	0.164099	0.245968	-0.226504	-0.105094	0.0377327	-0.116202	FACT complex subunit SSRP1	SSRP1	-0.122376	0.973615
Q08AM6	2	2	8.16267	0.57429	0.0573285	-0.0573285	-0.037475	-0.0853665	-0.0491439	-0.283125	0.255571	0.199539	Protein VAC14 homolog	VAC14	0.114657	0.973615
Q08J23	26	14	3.79014	0.486235	0.0223666	-0.0223666	-0.0200535	0.256771	-0.303818	0.0116569	0.133349	-0.0779057	RNA cytosine C(5)-methyltransferase NSUN2	NSUN2	0.0447332	0.973615
Q09028	5	3	-7.5765	0.130327	-0.227214	0.227214	0.67004	0.149704	-0.138102	-0.212093	-0.238547	-0.231001	Histone-binding protein RBBP4	RBBP4	-0.454428	0.973615
Q09161	10	6	0.412169	0.460376	0.255853	-0.255853	-0.571045	0.134054	-0.330567	0.0112695	0.227671	0.528617	Nuclear cap-binding protein subunit 1	NCBP1	0.511705	0.973615
Q09472	6	3	12.0667	0.218656	-0.0726971	0.0726971	0.284761	0.15323	-0.219899	-0.187295	0.098404	-0.1292	Histone acetyltransferase p300	EP300	-0.145394	0.973615
Q09666	109	43	10.9671	0.781981	-0.0395118	0.0395118	-0.321906	0.302463	0.137978	-0.123319	-0.0855013	0.090285	Neuroblast differentiation-associated protein AHNAK	AHNAK	-0.0790236	0.973615
Q0VDF9	4	2	#NAME?	0.321032	-0.0542689	0.0542689	-0.0101771	0.0491349	0.123849	-0.0219953	-0.107534	-0.0332777	Heat shock 70 kDa protein 14	HSPA14	-0.108538	0.973615
Q0VF96	3	3	4.73691	0.574232	-0.1164	0.1164	0.104026	0.407848	-0.162673	-0.199003	-0.0257463	-0.124451	Cingulin-like protein 1	CGNL1	-0.2328	0.973615
Q10471	5	2	-4.14987	0.776274	-0.0285948	0.0285948	0.0650575	-0.128744	0.149472	-0.132135	-0.159198	0.205549	Polypeptide N-acetylgalactosaminyltransferase 2	GALNT2	-0.0571897	0.973615
Q10567-3;Q10567-4	10	5	0.454125	0.97606	0.0469134	-0.0469134	-0.367538	0.275153	-0.0483546	-0.141129	0.0277497	0.254119	NA	NA	0.0938268	0.991295
Q10570	4	2	-2.66711	0.259375	0.44507	-0.44507	-1.48591	-0.545134	0.695836	0.0691786	0.450152	0.815879	Cleavage and polyadenylation specificity factor subunit 1	CPSF1	0.89014	0.973615
Q10713	5	4	-6.73546	0.531176	0.105116	-0.105116	-0.346744	-0.181883	0.213279	0.0159404	0.127601	0.171806	Mitochondrial-processing peptidase subunit alpha	PMPCA	0.210231	0.973615
Q12765	7	5	6.13377	0.630943	-0.0409368	0.0409368	0.674912	0.063023	-0.615124	0.290154	-0.201398	-0.211566	Secernin-1	SCRN1	-0.0818737	0.973615
Q12768	3	3	-1.12057	0.454546	0.0673531	-0.0673531	0.557236	-0.0735107	-0.685784	-0.341509	0.0847137	0.458854	WASH complex subunit 5	WASHC5	0.134706	0.973615
Q12769	11	4	8.10976	0.903486	-0.0138424	0.0138424	0.105456	0.00797975	-0.0719085	-0.13291	-0.249675	0.341058	Nuclear pore complex protein Nup160	NUP160	-0.0276848	0.980812
Q12788	12	5	3.23554	0.362216	-0.0450961	0.0450961	0.328011	-0.0520391	-0.140683	0.0741769	-0.0991914	-0.110274	Transducin beta-like protein 3	TBL3	-0.0901922	0.973615
Q12789	6	4	-6.00082	0.415581	-0.091725	0.091725	0.0861961	-0.0508317	0.23981	-0.0612902	0.0448322	-0.258717	General transcription factor 3C polypeptide 1	GTF3C1	-0.18345	0.973615
Q12792	3	2	#NAME?	0.389335	0.0234667	-0.0234667	-0.291529	0.151317	0.0698124	0.122974	0.183268	-0.235842	Twinfilin-1	TWF1	0.0469334	0.973615
Q12797	4	2	-4.82179	0.332832	-0.249904	0.249904	-0.358109	0.224094	0.883726	-0.23029	-0.546759	0.0273367	Aspartyl/asparaginyl beta-hydroxylase	ASPH	-0.499808	0.973615
Q12802	2	2	#NAME?	0.488085	0.00805213	-0.00805213	-0.279001	0.344923	-0.0900781	0.114689	0.104832	-0.195364	A-kinase anchor protein 13	AKAP13	0.0161043	0.973615
Q12805	2	2	4.20005	0.271639	-0.206933	0.206933	0.574631	0.2439	-0.197732	0.141324	-0.225895	-0.536228	EGF-containing fibulin-like extracellular matrix protein 1	EFEMP1	-0.413866	0.973615
Q12824	2	2	#NAME?	0.454049	0.00133717	-0.00133717	0.154437	0.17643	-0.334879	0.0386135	0.0735966	-0.108199	SWI/SNF-related matrix-associated actin-dependent regulator of chromatin subfamily B member 1	SMARCB1	0.00267434	0.973615
Q12830	2	2	#NAME?	0.547152	-0.386969	0.386969	0.484726	0.820673	-0.144494	0.915317	-1.16295	-0.913276	Nucleosome-remodeling factor subunit BPTF	BPTF	-0.773937	0.973615
Q12834	2	2	#NAME?	0.396595	-0.143426	0.143426	-0.0418597	0.397901	0.074238	0.0864725	-0.420662	-0.0960894	Cell division cycle protein 20 homolog	CDC20	-0.286853	0.973615
Q12846	2	2	#NAME?	0.522446	-0.078064	0.078064	0.0604864	0.0443856	0.12932	0.0282434	-0.330597	0.0681617	Syntaxin-4	STX4	-0.156128	0.973615
Q12849	3	3	#NAME?	0.529301	-0.150974	0.150974	0.339824	0.19854	-0.0854405	-0.201412	-0.191939	-0.0595725	G-rich sequence factor 1	GRSF1	-0.301949	0.973615
Q12874	11	5	1.68775	0.31391	-0.107171	0.107171	0.358029	0.0943485	-0.130865	0.0570723	-0.242679	-0.135907	Splicing factor 3A subunit 3	SF3A3	-0.214342	0.973615
Q12888	8	5	4.20014	0.482129	0.0269995	-0.0269995	-0.205288	0.354741	-0.230452	0.0655329	-0.0189278	0.0343935	TP53-binding protein 1	TP53BP1	0.0539991	0.973615
Q12904	13	7	-0.357628	0.00930533	0.123027	-0.123027	-0.231513	-0.0528806	-0.0846857	0.0104555	0.0895261	0.269098	Aminoacyl tRNA synthase complex-interacting multifunctional protein 1	AIMP1	0.246053	0.459737
Q12905	16	10	9.56389	0.96529	-0.0289257	0.0289257	0.12078	-0.321314	0.287311	0.0698962	0.00308669	-0.15976	Interleukin enhancer-binding factor 2	ILF2	-0.0578514	0.989848
Q12906	30	12	3.77722	0.828152	0.0521906	-0.0521906	-0.26643	0.324839	-0.214982	-0.0924486	0.348834	-0.099813	Interleukin enhancer-binding factor 3	ILF3	0.104381	0.973615
Q12907	10	6	6.75244	0.693003	0.310518	-0.310518	-1.09317	-0.805572	0.967191	1.15077	0.0480687	-0.267283	Vesicular integral-membrane protein VIP36	LMAN2	0.621036	0.973615
Q12931	22	13	4.85059	0.982342	-0.00223704	0.00223704	0.227629	-0.39411	0.173192	0.135607	-0.0174397	-0.124879	Heat shock protein 75 kDa, mitochondrial	TRAP1	-0.00447408	0.994005
Q12933	2	2	2.90163	0.717278	-0.0837071	0.0837071	0.268887	-0.38528	0.367514	-0.345112	-0.129233	0.223223	TNF receptor-associated factor 2	TRAF2	-0.167414	0.973615
Q12955	13	3	21.1846	0.315468	0.192281	-0.192281	-0.795442	0.102264	0.116335	-0.110045	0.24215	0.444738	Ankyrin-3	ANK3	0.384562	0.973615
Q12959	8	4	-1.95266	0.821758	-0.0154086	0.0154086	0.168034	0.0986384	-0.220446	0.019751	0.0065221	-0.072499	Disks large homolog 1	DLG1	-0.0308173	0.973615
Q12965	15	7	1.61301	0.813961	-0.0921419	0.0921419	0.554871	-0.0473134	-0.231132	0.190124	-0.075526	-0.391024	Unconventional myosin-Ie	MYO1E	-0.184284	0.973615
Q12972	2	2	#NAME?	0.782681	-0.012295	0.012295	-0.130315	0.115775	0.051425	-0.0212036	0.143386	-0.159067	Nuclear inhibitor of protein phosphatase 1	PPP1R8	-0.0245899	0.973615
Q12996	4	2	-5.0906	0.707129	-0.0761142	0.0761142	0.510348	-0.281412	-0.000594022	0.304343	-0.274918	-0.257768	Cleavage stimulation factor subunit 3	CSTF3	-0.152228	0.973615
Q13011	8	6	2.61126	0.886419	-0.0230689	0.0230689	0.27551	0.159645	-0.365948	-0.106563	0.0839182	-0.0465622	Delta(3,5)-Delta(2,4)-dienoyl-CoA isomerase, mitochondrial	ECH1	-0.0461378	0.975949
Q13045	10	5	-1.48574	0.562182	-0.0356867	0.0356867	0.0524274	-0.177988	0.232621	-0.0724027	-0.0382684	0.00361108	Protein flightless-1 homolog	FLII	-0.0713733	0.973615
Q13049	2	2	#NAME?	0.176293	0.00927476	-0.00927476	-0.0607409	0.126884	-0.0939675	0.079017	0.126364	-0.177556	E3 ubiquitin-protein ligase TRIM32	TRIM32	0.0185495	0.973615
Q13057	3	3	#NAME?	0.620253	0.0467126	-0.0467126	-0.0755592	-0.123599	0.0590207	0.078711	-0.00242588	0.0638526	Bifunctional coenzyme A synthase	COASY	0.0934251	0.973615
Q13085	27	13	3.9707	0.805149	0.126703	-0.126703	0.517492	-0.296612	-0.600988	0.359119	0.329287	-0.308298	Acetyl-CoA carboxylase 1	ACACA	0.253405	0.973615
Q13098	9	3	-3.28991	0.963159	0.0536223	-0.0536223	-0.0743941	0.155431	-0.241904	0.270721	-0.0537237	-0.0561298	COP9 signalosome complex subunit 1	GPS1	0.107245	0.989848
Q13112	3	2	#NAME?	0.550692	-0.0819003	0.0819003	0.0610296	0.192573	-0.0079016	-0.050828	-0.294805	0.0999321	Chromatin assembly factor 1 subunit B	CHAF1B	-0.163801	0.973615
Q13123	2	2	#NAME?	0.58076	-0.012927	0.012927	0.0649888	0.2418	-0.268008	0.00476786	0.0783691	-0.121918	Protein Red	IK	-0.0258539	0.973615
Q13126	7	3	#NAME?	0.995692	-0.0408152	0.0408152	0.0361305	0.0619985	0.0243167	0.245726	0.170125	-0.538297	S-methyl-5'-thioadenosine phosphorylase	MTAP	-0.0816304	0.999209
Q13129	2	2	-19.2971	0.136486	0.375487	-0.375487	-0.459504	-0.818603	0.151647	0.239682	0.224588	0.662189	Zinc finger protein Rlf	RLF	0.750973	0.973615
Q13131	2	2	1.86944	0.169769	0.762915	-0.762915	-1.6966	-0.249864	-0.342283	1.38458	0.579172	0.324994	5'-AMP-activated protein kinase catalytic subunit alpha-1	PRKAA1	1.52583	0.973615
Q13136	2	2	#NAME?	0.623612	0.0434236	-0.0434236	0.183813	-0.195382	-0.118702	-0.124617	0.134893	0.119994	Liprin-alpha-1	PPFIA1	0.0868471	0.973615
Q13137	2	2	#NAME?	0.415613	0.0430439	-0.0430439	1.0131	-0.517738	-0.62449	0.524381	0.633326	-1.02858	Calcium-binding and coiled-coil domain-containing protein 2	CALCOCO2	0.0860878	0.973615
Q13144	3	2	-3.78225	0.660533	0.0394039	-0.0394039	-0.0156798	-0.010692	-0.0918399	-0.208181	0.34789	-0.021497	Translation initiation factor eIF-2B subunit epsilon	EIF2B5	0.0788077	0.973615
Q13148	10	6	0.470418	0.0351339	0.36152	-0.36152	-0.581724	0.0448315	-0.547666	-0.0203297	0.691792	0.413096	TAR DNA-binding protein 43	TARDBP	0.723039	0.684173
Q13151	4	3	1.40558	0.163322	-0.0955344	0.0955344	0.162789	0.0420715	0.081743	0.0389299	-0.0256443	-0.299889	Heterogeneous nuclear ribonucleoprotein A0	HNRNPA0	-0.191069	0.973615
Q13153	2	2	3.3428	0.588589	-0.22517	0.22517	-1.91577	1.1447	1.44658	-1.25686	-1.04881	1.63016	Serine/threonine-protein kinase PAK 1	PAK1	-0.450339	0.973615
Q13155	5	4	-0.50124	0.0160364	0.131794	-0.131794	0.0262883	-0.346534	-0.0751359	0.17118	0.174	0.0502022	Aminoacyl tRNA synthase complex-interacting multifunctional protein 2	AIMP2	0.263588	0.528624
Q13162	13	5	1.63938	0.9963	0.0102084	-0.0102084	0.16392	0.103793	-0.298339	-0.119991	0.0534934	0.0971229	Peroxiredoxin-4	PRDX4	0.0204168	0.999525
Q13177	8	5	4.26067	0.033826	-0.138815	0.138815	0.258321	0.220836	-0.0627124	-0.116756	-0.174705	-0.124984	Serine/threonine-protein kinase PAK 2	PAK2	-0.27763	0.684173
Q13185	5	4	0.0241495	0.82639	-0.0366199	0.0366199	-0.195809	0.298118	0.00755067	-0.181438	-0.00446517	0.0760438	Chromobox protein homolog 3	CBX3	-0.0732397	0.973615
Q13188	4	2	-6.02468	0.642212	-0.088706	0.088706	0.428954	0.241007	-0.403843	0.0121713	-0.38367	0.105381	Serine/threonine-protein kinase 3	STK3	-0.177412	0.973615
Q13190	2	2	3.50199	0.710045	-0.0347675	0.0347675	0.141459	-0.222178	0.185022	-0.0392094	-0.102315	0.0372223	Syntaxin-5	STX5	-0.0695351	0.973615
Q13200	29	11	1.91315	0.015554	0.145116	-0.145116	-0.00241301	0.0239057	-0.45684	0.21778	0.248874	-0.0313057	26S proteasome non-ATPase regulatory subunit 2	PSMD2	0.290232	0.528624
Q13206	2	2	#NAME?	0.388222	0.270334	-0.270334	-0.551513	-0.363296	0.103808	0.136061	0.55962	0.115321	Probable ATP-dependent RNA helicase DDX10	DDX10	0.540667	0.973615
Q13217	7	4	6.95785	0.548167	-0.0575651	0.0575651	0.161438	0.298109	-0.286852	0.0461646	-0.0899998	-0.12886	DnaJ homolog subfamily C member 3	DNAJC3	-0.11513	0.973615
Q13228	14	9	5.78407	0.940657	0.0216616	-0.0216616	0.0759257	0.201395	-0.342305	0.059579	0.0183705	-0.0129646	Methanethiol oxidase	SELENBP1	0.0433233	0.98484
Q13242	7	2	5.37345	0.0954761	-0.174163	0.174163	0.290908	0.227314	0.00426521	-0.0184362	-0.100866	-0.403185	Serine/arginine-rich splicing factor 9	SRSF9	-0.348325	0.961648
Q13243	4	3	12.4834	0.796983	-0.0142057	0.0142057	-0.24928	0.232029	0.0598686	-0.124757	-0.0261223	0.108263	Serine/arginine-rich splicing factor 5	SRSF5	-0.0284114	0.973615
Q13247	5	2	-4.79974	0.639014	0.00691692	-0.00691692	0.0984126	0.174359	-0.293523	-0.151876	-0.0460102	0.218637	Serine/arginine-rich splicing factor 6	SRSF6	0.0138338	0.973615
Q13257	2	2	8.85462	0.230511	-0.108289	0.108289	0.303887	-0.113014	0.133993	0.119568	-0.195563	-0.248871	Mitotic spindle assembly checkpoint protein MAD2A	MAD2L1	-0.216577	0.973615
Q13263	26	10	3.38239	0.147773	0.157511	-0.157511	-0.0661242	0.108863	-0.51527	0.0774387	0.34686	0.0482331	Transcription intermediary factor 1-beta	TRIM28	0.315021	0.973615
Q13283	17	12	8.73838	0.472456	-0.0680286	0.0680286	-0.0808072	0.331019	-0.0461263	-0.0418256	-0.0601133	-0.102147	Ras GTPase-activating protein-binding protein 1	G3BP1	-0.136057	0.973615
Q13308	12	6	-0.314076	0.836658	0.0124013	-0.0124013	0.195098	0.113435	-0.345737	0.19043	-0.0781911	-0.075035	Inactive tyrosine-protein kinase 7	PTK7	0.0248026	0.973615
Q13310	13	9	2.35179	0.664851	-0.0244029	0.0244029	-0.131297	0.22026	-0.0157544	-0.211978	-0.106928	0.245698	Polyadenylate-binding protein 4	PABPC4	-0.0488059	0.973615
Q13330	5	3	-7.26121	0.0290747	-0.148076	0.148076	0.263266	0.0533081	0.127654	-0.137767	-0.172371	-0.13409	Metastasis-associated protein MTA1	MTA1	-0.296152	0.68065
Q13347	19	9	1.25565	0.931107	-0.209386	0.209386	0.329231	0.50894	-0.210011	0.543793	-0.22652	-0.945432	Eukaryotic translation initiation factor 3 subunit I	EIF3I	-0.418773	0.98484
Q13356	2	2	17.3247	0.829871	-0.0368384	0.0368384	0.309641	-0.380372	0.181246	0.15006	-0.144666	-0.115909	RING-type E3 ubiquitin-protein ligase PPIL2	PPIL2	-0.0736768	0.973615
Q13362	2	2	#NAME?	0.718233	-0.0280368	0.0280368	-0.495159	0.330819	0.248451	-0.178971	0.0654752	0.0293853	Serine/threonine-protein phosphatase 2A 56 kDa regulatory subunit gamma isoform	PPP2R5C	-0.0560736	0.973615
Q13363	3	3	-6.95005	0.413407	0.0159288	-0.0159288	0.109048	-0.295041	0.138206	0.0818746	0.0296007	-0.0636889	C-terminal-binding protein 1	CTBP1	0.0318576	0.973615
Q13395	2	2	#NAME?	0.535774	0.00732798	-0.00732798	0.227016	-0.0559168	-0.193084	0.143466	-0.190678	0.0691958	Probable methyltransferase TARBP1	TARBP1	0.014656	0.973615
Q13405	3	3	9.81436	0.070762	0.287379	-0.287379	-0.842708	-0.0644379	0.0450084	0.0480129	0.357192	0.456933	39S ribosomal protein L49, mitochondrial	MRPL49	0.574758	0.851948
Q13409	5	4	1.87497	0.120947	-0.077642	0.077642	0.0173298	0.270658	-0.0550616	-0.110477	-0.104744	-0.0177044	Cytoplasmic dynein 1 intermediate chain 2	DYNC1I2	-0.155284	0.973615
Q13418	4	3	-3.16425	0.340176	0.0817984	-0.0817984	0.304467	-0.293791	-0.256071	0.122326	0.0776955	0.0453739	Integrin-linked protein kinase	ILK	0.163597	0.973615
Q13426	2	2	-8.15246	0.736649	0.193979	-0.193979	1.06092	-0.59891	-1.04395	0.998713	-1.24275	0.825968	DNA repair protein XRCC4	XRCC4	0.387957	0.973615
Q13427	4	3	-6.27408	0.582518	-0.000524677	0.000524677	-0.0158019	0.241015	-0.223639	0.0406703	-0.140049	0.0978052	Peptidyl-prolyl cis-trans isomerase G	PPIG	-0.00104935	0.973615
Q13428-3;Q13428-8	14	7	13.3173	0.275236	-0.0506604	0.0506604	-0.0542574	0.218644	-0.0124059	-0.132941	-0.00729688	-0.011743	NA	NA	-0.101321	0.973615
Q13435	15	6	9.52617	0.146597	0.164489	-0.164489	-0.609855	0.274637	-0.15825	-0.0998169	0.405156	0.188129	Splicing factor 3B subunit 2	SF3B2	0.328978	0.973615
Q13442	7	5	1.95596	0.738785	-0.0353648	0.0353648	0.0382938	0.252523	-0.184722	-0.0741927	0.0304146	-0.0623162	28 kDa heat- and acid-stable phosphoprotein	PDAP1	-0.0707295	0.973615
Q13443	3	2	6.58253	0.420316	-0.100784	0.100784	0.0742683	0.0850305	0.143054	0.0541497	0.126588	-0.48309	Disintegrin and metalloproteinase domain-containing protein 9	ADAM9	-0.201568	0.973615
Q13444	2	2	#NAME?	0.408367	-0.212129	0.212129	-0.127262	1.14164	-0.377988	-0.979643	-0.0358967	0.379152	Disintegrin and metalloproteinase domain-containing protein 15	ADAM15	-0.424258	0.973615
Q13445	2	2	5.50586	0.499616	-0.0687902	0.0687902	0.397051	-0.0136016	-0.177079	-0.0512273	-0.0767815	-0.0783617	Transmembrane emp24 domain-containing protein 1	TMED1	-0.13758	0.973615
Q13451	5	2	-2.1958	0.405085	0.330086	-0.330086	-0.973025	-0.777073	0.759839	0.177739	0.401958	0.410562	Peptidyl-prolyl cis-trans isomerase FKBP5	FKBP5	0.660173	0.973615
Q13459	3	2	1.7975	0.191089	0.206573	-0.206573	-0.342172	-0.466346	0.188798	0.236834	-0.150889	0.533776	Unconventional myosin-IXb	MYO9B	0.413147	0.973615
Q13492	5	4	10.9182	0.0997716	0.130197	-0.130197	0.194993	-0.370331	-0.215252	0.0861673	0.0471216	0.257301	Phosphatidylinositol-binding clathrin assembly protein	PICALM	0.260393	0.966289
Q13496	2	2	#NAME?	0.460823	-0.0432493	0.0432493	-0.101854	-0.0147503	0.246353	-0.136324	-0.127293	0.133869	Myotubularin	MTM1	-0.0864987	0.973615
Q13501	10	3	7.21037	0.273242	-0.0727114	0.0727114	0.264204	0.152811	-0.198881	-0.166163	-0.0465397	-0.00543171	Sequestosome-1	SQSTM1	-0.145423	0.973615
Q13505	2	2	5.65298	0.596974	0.0367771	-0.0367771	0.196254	-0.0779076	-0.228678	0.118899	0.0343143	-0.0428819	Metaxin-1	MTX1	0.0735543	0.973615
Q13510	4	3	8.89764	0.286809	-0.106077	0.106077	0.244342	-0.0550026	0.128893	0.108758	0.0323162	-0.459306	Acid ceramidase	ASAH1	-0.212155	0.973615
Q13523	5	2	-3.54892	0.798601	-0.0336353	0.0336353	0.471489	-0.231696	-0.138887	-0.032679	-0.11866	0.0504336	Serine/threonine-protein kinase PRP4 homolog	PRPF4B	-0.0672705	0.973615
Q13526	11	5	15.9945	0.0744234	-0.0885207	0.0885207	-0.0236989	0.213229	0.0760322	0.0356476	-0.00570682	-0.295503	Peptidyl-prolyl cis-trans isomerase NIMA-interacting 1	PIN1	-0.177041	0.862627
Q13546	2	2	#NAME?	0.217065	-0.0383875	0.0383875	-0.0258868	-0.0789272	0.219976	-0.219723	-0.115259	0.21982	Receptor-interacting serine/threonine-protein kinase 1	RIPK1	-0.076775	0.973615
Q13547	2	2	-52.4007	0.277212	-0.139475	0.139475	0.129555	0.0970265	0.191844	0.120517	-0.0510466	-0.487896	Histone deacetylase 1	HDAC1	-0.27895	0.973615
Q13555	4	3	-8.23507	0.624469	-0.0467657	0.0467657	-0.0717306	0.101673	0.110354	-0.0666026	0.0576105	-0.131305	Calcium/calmodulin-dependent protein kinase type II subunit gamma	CAMK2G	-0.0935313	0.973615
Q13557	2	2	#NAME?	0.797581	-0.0204576	0.0204576	0.13294	-0.0286029	-0.0429641	-0.0887334	0.00188616	0.0254743	Calcium/calmodulin-dependent protein kinase type II subunit delta	CAMK2D	-0.0409153	0.973615
Q13561	11	8	3.979	0.452063	-0.0814246	0.0814246	0.170666	0.219897	-0.146289	-0.216095	0.00205873	-0.0302373	Dynactin subunit 2	DCTN2	-0.162849	0.973615
Q13564	4	2	-4.67382	0.0372142	-0.112893	0.112893	0.0816885	0.186152	0.0708379	-0.136613	0.00892142	-0.210987	NEDD8-activating enzyme E1 regulatory subunit	NAE1	-0.225786	0.692549
Q13573	5	4	8.28056	0.0684754	-0.113436	0.113436	-0.0452031	0.192999	0.192513	-0.0347055	-0.175346	-0.130257	SNW domain-containing protein 1	SNW1	-0.226873	0.834386
Q13586	4	2	13.3869	0.51789	0.198903	-0.198903	-1.04085	-0.0363777	0.48052	-0.331693	0.20946	0.718941	Stromal interaction molecule 1	STIM1	0.397805	0.973615
Q13595	2	2	#NAME?	0.643708	0.00398695	-0.00398695	-0.355839	0.324187	0.019692	-0.0657311	-0.17343	0.251122	Transformer-2 protein homolog alpha	TRA2A	0.0079739	0.973615
Q13596	11	5	20.8367	0.432153	0.315505	-0.315505	-1.14818	-0.252372	0.454033	0.0250492	0.248619	0.672849	Sorting nexin-1	SNX1	0.631011	0.973615
Q13601	2	2	7.01484	0.47084	-0.0286324	0.0286324	-0.0930261	0.0662662	0.112657	-0.0352919	-0.0690867	0.0184815	KRR1 small subunit processome component homolog	KRR1	-0.0572647	0.973615
Q13610	2	2	18.415	0.413754	-0.0718065	0.0718065	0.125726	0.282426	-0.192733	-0.0782183	-0.22826	0.0910593	Periodic tryptophan protein 1 homolog	PWP1	-0.143613	0.973615
Q13616	7	3	-3.80853	0.0409727	0.496273	-0.496273	0.18719	-1.05235	-0.623661	0.422548	0.393805	0.672466	Cullin-1	CUL1	0.992546	0.705434
Q13618	11	8	3.34365	0.637517	-0.0432495	0.0432495	0.405209	-0.326855	0.0513942	0.114614	-0.187854	-0.0565088	Cullin-3	CUL3	-0.0864989	0.973615
Q13619	5	4	4.30717	0.265296	-0.0375491	0.0375491	0.132881	-0.0795565	0.0593223	0.0243596	-0.155373	0.0183664	Cullin-4A	CUL4A	-0.0750982	0.973615
Q13620	8	4	12.7605	0.843266	0.0400041	-0.0400041	-0.197179	-0.048721	0.125888	-0.14652	-0.0944132	0.360946	Cullin-4B	CUL4B	0.0800082	0.973615
Q13630	3	2	9.60935	0.540901	-0.428028	0.428028	2.73404	-0.789614	-0.660345	0.396153	-0.527922	-1.15232	GDP-L-fucose synthase	GFUS	-0.856057	0.973615
Q13642	3	3	8.62048	0.288655	-0.13904	0.13904	0.244901	0.0549814	0.117238	-0.178084	-0.354087	0.11505	Four and a half LIM domains protein 1	FHL1	-0.278081	0.973615
Q13685	2	2	9.30551	0.223927	-0.109295	0.109295	0.228429	0.255495	-0.156039	-0.0245476	-0.00681928	-0.296519	Angio-associated migratory cell protein	AAMP	-0.21859	0.973615
Q13724	9	6	2.48188	0.557113	-0.0359035	0.0359035	0.192246	-0.24154	0.157005	0.181291	-0.239253	-0.0497478	Mannosyl-oligosaccharide glucosidase	MOGS	-0.0718069	0.973615
Q13740	3	3	5.5339	0.485224	0.119207	-0.119207	0.104283	-0.159451	-0.302453	0.116721	-0.0193021	0.260203	CD166 antigen	ALCAM	0.238415	0.973615
Q13813	56	27	5.19391	0.934167	0.0086017	-0.0086017	0.169911	0.247208	-0.442924	0.0700535	0.0768176	-0.121066	Spectrin alpha chain, non-erythrocytic 1	SPTAN1	0.0172034	0.98484
Q13823	7	4	0.210177	0.026276	-0.140922	0.140922	0.263419	0.208727	-0.0493813	-0.012366	-0.135118	-0.275281	Nucleolar GTP-binding protein 2	GNL2	-0.281843	0.663519
Q13838	8	4	14.6278	0.254938	0.3007	-0.3007	-1.34473	0.00739786	0.435228	-0.237356	0.408744	0.730713	Spliceosome RNA helicase DDX39B	DDX39B	0.601401	0.973615
Q13867	6	3	-7.80307	0.0414973	0.117063	-0.117063	0.433401	-0.115598	-0.668994	0.494427	-0.218519	0.075283	Bleomycin hydrolase	BLMH	0.234127	0.709809
Q13868	4	2	-1.47049	0.694584	0.089542	-0.089542	-0.543714	0.288279	-0.0131916	0.131036	0.116655	0.020935	Exosome complex component RRP4	EXOSC2	0.179084	0.973615
Q13885	2	2	#NAME?	0.357002	-0.177215	0.177215	0.308961	0.126409	0.0962743	-0.133583	-0.521225	0.123163	Tubulin beta-2A chain	TUBB2A	-0.35443	0.973615
Q13895	3	2	-8.3431	0.387893	-0.00166724	0.00166724	-0.240078	0.00513763	0.239942	0.178916	-0.179487	-0.00443053	Bystin	BYSL	-0.00333448	0.973615
Q13907	11	6	-1.97932	0.312548	0.142348	-0.142348	-0.46921	-0.390685	0.43285	-0.0718873	0.714546	-0.215614	Isopentenyl-diphosphate Delta-isomerase 1	IDI1	0.284696	0.973615
Q13938	2	2	-14.5369	0.618689	-0.0872972	0.0872972	0.0610866	0.238977	-0.0381725	-0.262343	-0.244436	0.244887	Calcyphosin	CAPS	-0.174594	0.973615
Q14004	3	2	-4.18286	0.342617	-0.078418	0.078418	-0.106502	0.191646	0.150109	-0.193708	-0.0558268	0.0142805	Cyclin-dependent kinase 13	CDK13	-0.156836	0.973615
Q14008	27	17	13.1641	0.983325	0.00816189	-0.00816189	0.0338111	-0.468994	0.410698	0.137701	-0.314955	0.20174	Cytoskeleton-associated protein 5	CKAP5	0.0163238	0.994115
Q14011	4	3	-1.42981	0.114639	-0.101592	0.101592	0.27016	-0.0325481	0.0671638	0.116024	-0.114802	-0.305997	Cold-inducible RNA-binding protein	CIRBP	-0.203184	0.973615
Q14019	11	5	5.92576	0.775612	0.0981288	-0.0981288	-0.0864229	0.0673085	-0.275272	-0.616522	0.404856	0.506053	Coactosin-like protein	COTL1	0.196258	0.973615
Q14061	3	2	9.32001	0.623069	-0.110499	0.110499	-0.0707515	0.219679	0.182569	0.20342	0.336269	-0.871185	Cytochrome c oxidase copper chaperone	COX17	-0.220997	0.973615
Q14103	13	6	-0.786665	0.679709	0.1254	-0.1254	-0.994768	0.087589	0.53098	-0.463881	0.152387	0.687693	Heterogeneous nuclear ribonucleoprotein D0	HNRNPD	0.250799	0.973615
Q14108	4	3	12.3746	0.492236	0.0140935	-0.0140935	-0.347184	0.0748997	0.230004	-0.101085	0.0300713	0.113294	Lysosome membrane protein 2	SCARB2	0.0281871	0.973615
Q14116	2	2	#NAME?	0.365027	0.227311	-0.227311	-0.416979	-0.3879	0.122946	0.159379	-0.0465616	0.569116	Interleukin-18	IL18	0.454622	0.973615
Q14126	9	5	-1.98044	0.0075228	-0.0740268	0.0740268	0.0626635	0.115226	0.0441909	-0.0571483	-0.0593702	-0.105562	Desmoglein-2	DSG2	-0.148054	0.442159
Q14134	24	14	6.80135	0.237402	-0.0765323	0.0765323	-0.186306	0.367701	0.0482012	-0.113269	-0.0664886	-0.0498394	Tripartite motif-containing protein 29	TRIM29	-0.153065	0.973615
Q14137	10	4	4.32036	0.528099	-0.015473	0.015473	0.0856229	0.203986	-0.24319	-0.0713798	0.0114316	0.0135292	Ribosome biogenesis protein BOP1	BOP1	-0.030946	0.973615
Q14139	4	2	-3.94073	0.410599	0.132842	-0.132842	-0.202838	0.195152	-0.390839	-0.224756	0.0876084	0.535672	Ubiquitin conjugation factor E4 A	UBE4A	0.265683	0.973615
Q14145	2	2	6.00476	0.829089	0.0383718	-0.0383718	0.207126	0.0254267	-0.347669	0.333186	-0.0267373	-0.191333	Kelch-like ECH-associated protein 1	KEAP1	0.0767437	0.973615
Q14146	6	3	-2.10898	0.571109	-0.0496276	0.0496276	-0.154006	0.0858198	0.217069	-0.101824	-0.322076	0.275017	Unhealthy ribosome biogenesis protein 2 homolog	URB2	-0.0992552	0.973615
Q14151	7	4	4.03753	0.848509	-0.0199659	0.0199659	-0.294952	0.268767	0.0860831	-0.264788	-0.0475871	0.252477	Scaffold attachment factor B2	SAFB2	-0.0399318	0.973615
Q14152	33	13	2.02605	0.779449	0.07643	-0.07643	0.300332	-0.251293	-0.278328	0.302286	0.0980082	-0.171004	Eukaryotic translation initiation factor 3 subunit A	EIF3A	0.15286	0.973615
Q14157	19	9	12.6041	0.968122	-0.0392568	0.0392568	-0.25237	0.415829	-0.0456889	-0.300469	0.0164368	0.166262	Ubiquitin-associated protein 2-like	UBAP2L	-0.0785137	0.989848
Q14160	12	8	2.05548	0.146537	-0.0895952	0.0895952	0.234136	0.134955	-0.100305	0.137108	-0.280914	-0.124979	Protein scribble homolog	SCRIB	-0.17919	0.973615
Q14165	2	2	-7.92876	0.202428	-0.00363576	0.00363576	0.149212	-0.0809339	-0.0573712	0.185778	-0.107393	-0.0892918	Malectin	MLEC	-0.00727153	0.973615
Q14166	21	8	15.5527	0.826799	0.0220457	-0.0220457	-0.131386	-0.0246795	0.0899283	-0.159772	-0.155809	0.381718	Tubulin--tyrosine ligase-like protein 12	TTLL12	0.0440914	0.973615
Q14181	8	2	-5.56581	0.960212	-0.00544151	0.00544151	0.0165713	0.314767	-0.315014	0.0540327	0.0791903	-0.149548	DNA polymerase alpha subunit B	POLA2	-0.010883	0.98923
Q14192	23	6	12.0283	0.474952	-0.038287	0.038287	0.145552	0.0893013	-0.119992	-0.211679	-0.151968	0.248785	Four and a half LIM domains protein 2	FHL2	-0.076574	0.973615
Q14203	18	8	4.4696	0.710565	-0.0239342	0.0239342	0.0719988	0.210687	-0.210884	-0.120346	0.205256	-0.156712	Dynactin subunit 1	DCTN1	-0.0478683	0.973615
Q14204	82	42	8.94372	0.999732	0.0204407	-0.0204407	0.311256	-0.479877	0.107298	0.0711871	-0.0395781	0.0297132	Cytoplasmic dynein 1 heavy chain 1	DYNC1H1	0.0408814	0.999732
Q14232	4	3	-1.10787	0.00736897	0.164206	-0.164206	-0.127104	-0.25213	-0.113385	0.0465059	0.199069	0.247044	Translation initiation factor eIF-2B subunit alpha	EIF2B1	0.328413	0.440716
Q14240	10	6	-3.59996	0.108745	0.278287	-0.278287	-0.898159	-0.149697	0.212995	0.768021	0.580406	-0.513567	Eukaryotic initiation factor 4A-II	EIF4A2	0.556574	0.973615
Q14244	8	5	2.37814	0.774642	0.0283876	-0.0283876	-0.546533	0.235385	0.225985	-0.108122	0.0206405	0.172644	Ensconsin	MAP7	0.0567753	0.973615
Q14247	27	18	4.33106	0.0342577	-0.116419	0.116419	0.089869	0.214953	0.044436	-0.112703	-0.149774	-0.0867818	Src substrate cortactin	CTTN	-0.232839	0.684173
Q14254	5	2	13.3864	0.663274	-0.0529152	0.0529152	-0.265571	0.187665	0.236651	-0.275267	0.0378429	0.0786786	Flotillin-2	FLOT2	-0.10583	0.973615
Q14257	5	5	5.30457	0.348004	0.0112529	-0.0112529	-0.0405049	0.305444	-0.298698	0.00622455	-0.0540436	0.0815777	Reticulocalbin-2	RCN2	0.0225058	0.973615
Q14258	10	3	0.110181	0.798778	0.033013	-0.033013	0.448565	-0.291291	-0.256313	0.155212	0.0721433	-0.128317	E3 ubiquitin/ISG15 ligase TRIM25	TRIM25	0.0660259	0.973615
Q14318-2	5	2	8.1391	0.553381	0.058583	-0.058583	0.235143	-0.197275	-0.213617	0.153147	-0.0304109	0.053013	Isoform 2 of Peptidyl-prolyl cis-trans isomerase FKBP8	FKBP8	0.117166	0.973615
Q14320	8	4	-2.75989	0.846753	-0.00706199	0.00706199	-0.00763606	0.396167	-0.367345	0.236163	0.0626031	-0.319952	Protein FAM50A	FAM50A	-0.014124	0.973615
Q14331	2	2	#NAME?	0.265463	-0.08591	0.08591	0.299126	0.00399956	-0.0453958	-0.171927	-0.0575886	-0.0282145	Protein FRG1	FRG1	-0.17182	0.973615
Q14344	4	2	-3.03657	0.309019	-0.103833	0.103833	0.29197	-0.0256893	0.0452183	0.133084	-0.0120148	-0.432568	Guanine nucleotide-binding protein subunit alpha-13	GNA13	-0.207666	0.973615
Q14376	3	3	-0.257303	0.636574	0.202117	-0.202117	-0.603271	-0.567432	0.564353	0.396942	0.244127	-0.0347181	UDP-glucose 4-epimerase	GALE	0.404234	0.973615
Q14444	6	3	12.8168	0.0383307	-0.2442	0.2442	0.556387	0.392013	-0.215799	-0.196717	-0.250204	-0.28568	Caprin-1	CAPRIN1	-0.488401	0.695049
Q14498	8	4	-4.60843	0.336277	-0.0573974	0.0573974	0.0796368	0.149774	-0.0572185	0.0395012	-0.186533	-0.0251609	RNA-binding protein 39	RBM39	-0.114795	0.973615
Q14527	5	4	4.48405	0.973375	0.000352362	-0.000352362	0.388214	-0.541627	0.152356	0.23693	-0.210684	-0.0251894	Helicase-like transcription factor	HLTF	0.000704724	0.990518
Q14542	2	2	#NAME?	0.670079	0.0324247	-0.0324247	-0.454951	-0.136495	0.494172	-0.392049	-0.0779159	0.567239	Equilibrative nucleoside transporter 2	SLC29A2	0.0648494	0.973615
Q14554	8	2	-3.74943	0.483332	-0.0450464	0.0450464	-0.0397212	-0.0188403	0.193701	-0.220302	0.0240302	0.0611321	Protein disulfide-isomerase A5	PDIA5	-0.0900929	0.973615
Q14558-2	8	5	5.27252	0.762759	0.0505271	-0.0505271	-0.203942	-0.321448	0.373809	-0.24631	-0.141544	0.539435	Isoform 2 of Phosphoribosyl pyrophosphate synthase-associated protein 1	PRPSAP1	0.101054	0.973615
Q14562	3	3	1.9545	0.530967	-0.00273252	0.00273252	0.04338	-0.27669	0.241508	0.162227	-0.220852	0.0504275	ATP-dependent RNA helicase DHX8	DHX8	-0.00546504	0.973615
Q14566	12	5	5.00768	0.468599	-0.080184	0.080184	0.173528	0.251214	-0.18419	-0.0096958	-0.0440853	-0.186771	DNA replication licensing factor MCM6	MCM6	-0.160368	0.973615
Q14651	9	4	0.290114	0.409909	0.237803	-0.237803	0.556029	-0.600061	-0.669378	0.50953	0.440754	-0.236874	Plastin-1	PLS1	0.475606	0.973615
Q14669	9	5	-3.98178	0.258717	-0.0446607	0.0446607	-0.132333	0.0159134	0.250402	-0.0712788	-0.0987523	0.0360489	E3 ubiquitin-protein ligase TRIP12	TRIP12	-0.0893215	0.973615
Q14671	2	2	-3.25344	0.626701	0.0267375	-0.0267375	0.246166	-0.00652374	-0.319854	-0.0795698	0.102921	0.0568613	Pumilio homolog 1	PUM1	0.0534749	0.973615
Q14676	12	5	6.47908	0.513084	-0.0565306	0.0565306	-0.0914567	-0.00783507	0.268884	-0.0784298	-0.248887	0.157725	Mediator of DNA damage checkpoint protein 1	MDC1	-0.113061	0.973615
Q14677	7	2	-5.90251	0.0037297	-0.731594	0.731594	1.22676	0.303593	0.664427	-1.01797	-0.537523	-0.639293	Clathrin interactor 1	CLINT1	-1.46319	0.347484
Q14683	18	6	6.5695	0.922711	0.00526381	-0.00526381	0.289825	0.200733	-0.506349	0.123842	0.00895886	-0.117009	Structural maintenance of chromosomes protein 1A	SMC1A	0.0105276	0.984091
Q14684	9	4	8.8989	0.591069	0.0706748	-0.0706748	-0.338688	0.081263	0.0454009	-0.0315513	0.168323	0.0752527	Ribosomal RNA processing protein 1 homolog B	RRP1B	0.14135	0.973615
Q14690	10	4	-0.711008	0.170814	0.148079	-0.148079	-0.433074	-0.19332	0.182157	0.0577653	0.0185878	0.367884	Protein RRP5 homolog	PDCD11	0.296158	0.973615
Q14692	3	2	-4.57847	0.560945	0.0632725	-0.0632725	-1.02688	0.188029	0.649038	-0.155479	0.149879	0.195418	Ribosome biogenesis protein BMS1 homolog	BMS1	0.126545	0.973615
Q14694	6	3	-3.35046	0.933467	0.207853	-0.207853	-0.556555	-0.89376	0.826755	-0.723847	0.564927	0.78248	Ubiquitin carboxyl-terminal hydrolase 10	USP10	0.415706	0.98484
Q14696	3	2	#NAME?	0.754714	0.0717549	-0.0717549	-0.530987	0.0672641	0.248459	-0.0807446	0.351843	-0.0558332	LRP chaperone MESD	MESD	0.14351	0.973615
Q14697	54	24	2.44656	0.170522	-0.199363	0.199363	0.46071	0.0427552	0.0946244	-0.00831706	-0.353533	-0.23624	Neutral alpha-glucosidase AB	GANAB	-0.398727	0.973615
Q14738	3	2	-2.04332	0.65966	0.0821102	-0.0821102	-0.412472	-0.206059	0.3722	-0.327263	0.131425	0.442169	Serine/threonine-protein phosphatase 2A 56 kDa regulatory subunit delta isoform	PPP2R5D	0.16422	0.973615
Q14739	6	5	5.35628	0.991599	-0.0119845	0.0119845	0.124713	-0.301805	0.213045	0.0249902	-0.103796	0.0428522	Delta(14)-sterol reductase LBR	LBR	-0.023969	0.997451
Q14764	10	5	5.06249	0.901687	0.0321981	-0.0321981	-0.547268	0.323876	0.126798	0.0155735	-0.0189444	0.0999654	Major vault protein	MVP	0.0643963	0.980812
Q14789	2	2	#NAME?	0.49803	-0.100135	0.100135	0.270797	-0.0790197	0.108627	-0.0554052	-0.207512	-0.0374871	Golgin subfamily B member 1	GOLGB1	-0.200269	0.973615
Q14790	2	2	#NAME?	0.846333	-0.0326329	0.0326329	-0.208917	0.0586484	0.248168	-0.0469933	-0.0654483	0.014543	Caspase-8	CASP8	-0.0652657	0.973615
Q14802	2	2	13.0272	0.728157	-0.052771	0.052771	0.236793	0.257027	-0.335507	-0.0032918	0.134572	-0.289593	FXYD domain-containing ion transport regulator 3	FXYD3	-0.105542	0.973615
Q14839	19	9	0.612695	0.260025	-0.0481746	0.0481746	0.340449	-0.214231	0.0183053	0.112766	-0.0129152	-0.244374	Chromodomain-helicase-DNA-binding protein 4	CHD4	-0.0963492	0.973615
Q14847	9	5	15.4153	0.784903	0.0113022	-0.0113022	-0.263795	0.204845	0.0250434	-0.0907194	0.0780652	0.0465607	LIM and SH3 domain protein 1	LASP1	0.0226043	0.973615
Q14938-5	4	3	-7.06228	0.770776	0.0430066	-0.0430066	-0.0360079	0.0321501	-0.125162	-0.10221	0.20842	0.0228096	Isoform 5 of Nuclear factor 1 X-type	NFIX	0.0860133	0.973615
Q14966	7	6	0.845147	0.23637	-0.0731207	0.0731207	-0.0423298	0.0801546	0.181537	0.0407864	-0.257827	-0.00232149	Zinc finger protein 638	ZNF638	-0.146241	0.973615
Q14974	29	13	3.32628	0.154177	0.114708	-0.114708	-0.492364	0.322677	-0.174436	0.230529	0.0522099	0.0613833	Importin subunit beta-1	KPNB1	0.229415	0.973615
Q14978-2	6	5	4.23922	0.0816126	-0.209402	0.209402	0.338059	0.358264	-0.0681168	0.0375097	-0.271409	-0.394308	Isoform Beta of Nucleolar and coiled-body phosphoprotein 1	NOLC1	-0.418805	0.901541
Q14980	45	22	4.33146	0.162354	-0.0631123	0.0631123	0.153384	0.2168	-0.180847	0.0214605	-0.0752859	-0.135511	Nuclear mitotic apparatus protein 1	NUMA1	-0.126225	0.973615
Q14997	10	6	0.909767	0.255825	-0.102038	0.102038	0.319915	-0.149255	0.135455	0.0903013	-0.240997	-0.155419	Proteasome activator complex subunit 4	PSME4	-0.204076	0.973615
Q149N8	2	2	-3.16901	0.917603	6.86e-05	-6.86e-05	0.0738982	-0.242879	0.168775	0.111334	0.0998527	-0.210981	E3 ubiquitin-protein ligase SHPRH	SHPRH	0.0001372	0.982897
Q14C86	9	4	-3.18976	0.745739	0.188553	-0.188553	0.915765	-0.664984	-0.816439	0.67259	-0.96656	0.859628	GTPase-activating protein and VPS9 domain-containing protein 1	GAPVD1	0.377106	0.973615
Q15003	4	2	8.73797	0.526829	-0.0725303	0.0725303	-0.379475	0.349572	0.247494	-0.208818	-0.18273	0.173957	Condensin complex subunit 2	NCAPH	-0.145061	0.973615
Q15005	2	2	-26.0822	0.561217	-0.00459357	0.00459357	0.0989684	-0.113894	0.0287068	0.0805584	0.139643	-0.233982	Signal peptidase complex subunit 2	SPCS2	-0.00918714	0.973615
Q15006	5	4	1.39357	0.741323	-0.035486	0.035486	0.101359	0.141684	-0.136585	0.129473	-0.155595	-0.0803356	ER membrane protein complex subunit 2	EMC2	-0.0709719	0.973615
Q15007	5	3	-0.532905	0.93011	-0.0282518	0.0282518	-0.130167	0.226762	-0.0118398	-0.0465524	-0.118778	0.0805748	Pre-mRNA-splicing regulator WTAP	WTAP	-0.0565037	0.98484
Q15008	18	5	7.44817	0.0712247	-0.106885	0.106885	-0.0167279	-0.0366567	0.37404	-0.00691359	-0.0865871	-0.227155	26S proteasome non-ATPase regulatory subunit 6	PSMD6	-0.213771	0.851948
Q15018	5	3	-8.47496	0.683627	0.398273	-0.398273	-0.712198	-0.784912	0.302291	0.42862	0.348713	0.417485	BRISC complex subunit Abraxas 2	ABRAXAS2	0.796546	0.973615
Q15019	13	6	1.62713	0.320672	-0.0875317	0.0875317	0.192622	-0.149372	0.219345	-0.263637	-0.151771	0.152812	Septin-2	SEPTIN2	-0.175063	0.973615
Q15020	8	4	-5.23194	0.426771	-0.0806505	0.0806505	0.0618793	0.255836	-0.0757643	-0.018552	-0.0545118	-0.168888	Squamous cell carcinoma antigen recognized by T-cells 3	SART3	-0.161301	0.973615
Q15021	14	7	12.8675	0.639483	-0.0144458	0.0144458	-0.484512	0.158514	0.369336	-0.183552	-0.0171146	0.157329	Condensin complex subunit 1	NCAPD2	-0.0288916	0.973615
Q15024	3	3	2.36301	0.826489	-0.00381648	0.00381648	-0.354844	0.524036	-0.157742	-0.286429	0.0720776	0.202902	Exosome complex component RRP42	EXOSC7	-0.00763297	0.973615
Q15029	27	12	2.37951	0.0758658	-0.0786773	0.0786773	0.386859	0.11528	-0.266107	-0.00211284	-0.148532	-0.085387	116 kDa U5 small nuclear ribonucleoprotein component	EFTUD2	-0.157355	0.868777
Q15032	2	2	4.2086	0.665634	0.0103312	-0.0103312	-0.151575	0.4961	-0.375519	0.236576	0.0334993	-0.239082	R3H domain-containing protein 1	R3HDM1	0.0206625	0.973615
Q15042	4	3	3.78317	0.343809	0.66075	-0.66075	-1.22994	0.60765	-1.35996	0.626305	0.866036	0.489909	Rab3 GTPase-activating protein catalytic subunit	RAB3GAP1	1.3215	0.973615
Q15046	23	15	0.160436	0.31011	0.0798203	-0.0798203	-0.123566	-0.288834	0.172939	-0.196493	0.194915	0.241039	Lysine--tRNA ligase	KARS1	0.159641	0.973615
Q15050	8	4	14.0519	0.182347	-0.0741841	0.0741841	-0.0338806	0.235022	0.0214112	-0.0730527	-0.0784132	-0.0710865	Ribosome biogenesis regulatory protein homolog	RRS1	-0.148368	0.973615
Q15054	2	2	-16.1752	0.443592	0.00678996	-0.00678996	-0.0012429	0.192454	-0.211581	0.0948081	0.0706472	-0.145085	DNA polymerase delta subunit 3	POLD3	0.0135799	0.973615
Q15056	6	3	-8.64248	0.452947	-0.393905	0.393905	0.798793	-0.696322	1.07924	-0.960838	-1.0808	0.859919	Eukaryotic translation initiation factor 4H	EIF4H	-0.78781	0.973615
Q15057	4	2	#NAME?	0.203021	0.0839298	-0.0839298	0.0122171	-0.0977373	-0.166269	-0.0269667	0.0899997	0.188756	Arf-GAP with coiled-coil, ANK repeat and PH domain-containing protein 2	ACAP2	0.16786	0.973615
Q15061	4	2	-10.244	0.0614499	-0.140837	0.140837	0.247167	-0.0347047	0.210047	-0.0806283	-0.201036	-0.140846	WD repeat-containing protein 43	WDR43	-0.281673	0.799679
Q15067	16	10	4.61084	0.906702	0.124543	-0.124543	0.0855748	-0.668628	0.209424	0.132433	-0.0835546	0.324751	Peroxisomal acyl-coenzyme A oxidase 1	ACOX1	0.249086	0.980812
Q15070	3	2	-9.49875	0.43659	-0.16185	0.16185	0.380014	-0.334814	0.440352	0.2849	-0.306525	-0.463926	Mitochondrial inner membrane protein OXA1L	OXA1L	-0.323701	0.973615
Q15075	10	7	5.76352	0.622858	-0.0549161	0.0549161	0.0862387	0.275222	-0.196712	-0.0279083	-0.231893	0.0950531	Early endosome antigen 1	EEA1	-0.109832	0.973615
Q15084	20	8	1.95712	0.832594	-0.0949537	0.0949537	0.415146	-0.291171	0.160886	-0.347703	-0.463833	0.526675	Protein disulfide-isomerase A6	PDIA6	-0.189907	0.973615
Q15102	6	2	7.10202	0.776588	0.0356722	-0.0356722	0.0785845	-0.33116	0.145559	0.244161	-0.000145429	-0.136999	Platelet-activating factor acetylhydrolase IB subunit alpha1	PAFAH1B3	0.0713444	0.973615
Q15118	2	2	7.84669	0.873916	0.0145165	-0.0145165	0.117357	-0.494185	0.333279	-0.0769209	-0.139563	0.260034	[Pyruvate dehydrogenase (acetyl-transferring)] kinase isozyme 1, mitochondrial	PDK1	0.0290329	0.974423
Q15120	2	2	#NAME?	0.875267	-0.0920047	0.0920047	0.244462	-0.492167	0.523719	-0.664897	-0.224727	0.61361	[Pyruvate dehydrogenase (acetyl-transferring)] kinase isozyme 3, mitochondrial	PDK3	-0.184009	0.974423
Q15121	5	4	-2.05213	0.0510288	-0.155056	0.155056	0.423277	0.00615778	0.0357339	-0.0427842	-0.17949	-0.242894	Astrocytic phosphoprotein PEA-15	PEA15	-0.310112	0.740098
Q15125	2	2	6.98788	0.667712	0.0611782	-0.0611782	0.335091	-0.347038	-0.171587	0.141436	0.00624097	0.0358573	3-beta-hydroxysteroid-Delta(8),Delta(7)-isomerase	EBP	0.122356	0.973615
Q15126	3	2	#NAME?	0.621645	0.0893664	-0.0893664	0.00483105	0.218919	-0.491849	0.175613	-0.0521651	0.144651	Phosphomevalonate kinase	PMVK	0.178733	0.973615
Q15149-4	109	31	14.3156	0.658548	-0.0729162	0.0729162	0.496834	-0.0902228	-0.187862	0.17834	-0.0800598	-0.317029	Isoform 4 of Plectin	PLEC	-0.145832	0.973615
Q15154	2	2	#NAME?	0.0346376	0.045137	-0.045137	-0.0109725	-0.0669511	-0.0574876	-8.08e-05	0.0389507	0.0965412	Pericentriolar material 1 protein	PCM1	0.0902741	0.684173
Q15155	12	6	9.5894	0.239995	-0.0852935	0.0852935	0.256922	-0.346023	0.344981	-0.132089	-0.313669	0.189877	Nodal modulator 1	NOMO1	-0.170587	0.973615
Q15165	2	2	#NAME?	0.580973	0.0867957	-0.0867957	0.0958618	-0.231598	-0.12465	0.379298	0.621624	-0.740535	Serum paraoxonase/arylesterase 2	PON2	0.173591	0.973615
Q15181	28	13	3.59548	0.552297	0.0925236	-0.0925236	-0.556077	-0.00452829	0.283035	-0.1749	0.0739564	0.378515	Inorganic pyrophosphatase	PPA1	0.185047	0.973615
Q15185	7	3	-4.41014	0.460433	0.0633798	-0.0633798	0.0828433	0.260688	-0.533671	0.0982975	0.0143624	0.0774794	Prostaglandin E synthase 3	PTGES3	0.12676	0.973615
Q15233	21	12	2.66666	0.781686	0.0550819	-0.0550819	-0.0687505	0.190412	-0.286907	-0.0503214	0.136407	0.0791597	Non-POU domain-containing octamer-binding protein	NONO	0.110164	0.973615
Q15257	3	2	#NAME?	0.185262	0.0229002	-0.0229002	-0.210092	0.127037	0.0143543	0.126127	0.311592	-0.369018	Serine/threonine-protein phosphatase 2A activator	PTPA	0.0458004	0.973615
Q15262-2;Q15262-3;Q15262-4	6	5	5.74656	0.593285	-0.0511117	0.0511117	0.107765	0.0426243	0.00294545	-0.29631	-0.163121	0.306095	NA	NA	-0.102223	0.973615
Q15269	5	4	10.078	0.0563894	0.117892	-0.117892	0.0274314	-0.0850741	-0.296033	0.251768	0.166331	-0.0644235	Periodic tryptophan protein 2 homolog	PWP2	0.235784	0.773949
Q15274	11	6	16.1115	0.920508	0.0439595	-0.0439595	0.273744	-0.0612686	-0.344354	-0.0296633	0.0801969	0.081345	Nicotinate-nucleotide pyrophosphorylase [carboxylating]	QPRT	0.0879191	0.983933
Q15286	2	2	-1.20291	0.396812	0.0399368	-0.0399368	-0.0419177	-0.065831	-0.0120617	-0.0786039	0.0647548	0.13366	Ras-related protein Rab-35	RAB35	0.0798736	0.973615
Q15287	2	2	#NAME?	0.929555	-0.00737131	0.00737131	0.0466422	0.104732	-0.12926	0.157525	0.13985	-0.319488	RNA-binding protein with serine-rich domain 1	RNPS1	-0.0147426	0.98484
Q15291	6	5	8.44679	0.733521	-0.290252	0.290252	0.165052	0.540963	0.164741	0.201252	-0.260806	-0.811202	Retinoblastoma-binding protein 5	RBBP5	-0.580504	0.973615
Q15293	10	7	-1.4682	0.719159	-0.0138262	0.0138262	-0.160757	0.182945	0.0192908	0.0107446	-0.284813	0.23259	Reticulocalbin-1	RCN1	-0.0276524	0.973615
Q15311	3	2	#NAME?	0.22392	-0.109031	0.109031	0.271659	-0.167787	0.22322	0.227182	-0.07806	-0.476215	RalA-binding protein 1	RALBP1	-0.218062	0.973615
Q15334	2	2	#NAME?	0.320225	0.00647254	-0.00647254	0.482225	-0.639107	0.137465	0.453192	-0.436216	0.00244182	Lethal(2) giant larvae protein homolog 1	LLGL1	0.0129451	0.973615
Q15345	2	2	#NAME?	0.521838	-0.0761228	0.0761228	0.0343918	-0.15422	0.348197	0.0252067	-0.171449	-0.082126	Leucine-rich repeat-containing protein 41	LRRC41	-0.152246	0.973615
Q15365	14	7	3.00849	0.550838	-0.108476	0.108476	0.308167	0.0263552	-0.00909555	-0.523776	-0.160289	0.358637	Poly(rC)-binding protein 1	PCBP1	-0.216951	0.973615
Q15366-3;Q15366-6	7	3	9.30561	0.689612	0.0402052	-0.0402052	0.0707144	0.0522567	-0.243587	-0.0102722	0.203817	-0.0729289	NA	NA	0.0804105	0.973615
Q15369	3	3	-4.23669	0.770265	-0.0146703	0.0146703	0.295986	-0.192522	-0.0594528	-0.015091	-0.116486	0.0875658	Elongin-C	ELOC	-0.0293406	0.973615
Q15370	6	4	-1.21912	0.0593247	-0.0576863	0.0576863	-0.210726	0.134713	0.249072	-0.158539	-0.067781	0.0532615	Elongin-B	ELOB	-0.115373	0.789991
Q15382	2	2	6.37105	0.818025	0.0105807	-0.0105807	0.377185	-0.440444	0.0315173	0.237656	-0.0786446	-0.12727	GTP-binding protein Rheb	RHEB	0.0211613	0.973615
Q15388	3	2	#NAME?	0.495367	0.106872	-0.106872	-0.848632	-0.773896	1.30191	0.683213	0.667682	-1.03028	Mitochondrial import receptor subunit TOM20 homolog	TOMM20	0.213744	0.973615
Q15392	5	2	14.8155	0.849142	0.0264038	-0.0264038	0.0549254	-0.408836	0.274699	0.0136238	0.143393	-0.0778052	Delta(24)-sterol reductase	DHCR24	0.0528077	0.973615
Q15393	26	7	3.54125	0.661489	-0.0215001	0.0215001	-0.0893827	-0.0657385	0.219621	-0.49057	0.0548462	0.371223	Splicing factor 3B subunit 3	SF3B3	-0.0430001	0.973615
Q15397	3	2	-3.35291	0.800829	0.0704523	-0.0704523	-0.0173976	-0.50475	0.310791	0.452912	-0.110644	-0.130911	Pumilio homolog 3	PUM3	0.140905	0.973615
Q15404	4	2	-7.47968	0.217191	0.160587	-0.160587	-0.565671	-0.0432668	0.127177	-0.0116843	0.245667	0.247778	Ras suppressor protein 1	RSU1	0.321174	0.973615
Q15417	10	5	0.642975	0.609859	-0.00476759	0.00476759	-0.289408	0.0559222	0.247789	-0.0529885	-0.0108169	0.0495027	Calponin-3	CNN3	-0.00953518	0.973615
Q15418	11	6	-1.03259	0.91675	-0.00809848	0.00809848	0.424495	-0.176791	-0.223409	0.172623	-0.195415	-0.00150357	Ribosomal protein S6 kinase alpha-1	RPS6KA1	-0.016197	0.982897
Q15424	4	2	4.56245	0.973286	0.000181156	-0.000181156	-0.0817694	0.0562798	0.0249461	-0.336755	-0.0727427	0.410041	Scaffold attachment factor B1	SAFB	0.000362312	0.990518
Q15427	2	2	-12.9605	0.487471	0.153688	-0.153688	-0.435988	-0.494717	0.46964	0.179749	0.0579616	0.223353	Splicing factor 3B subunit 4	SF3B4	0.307376	0.973615
Q15428	3	3	4.96077	0.465105	0.103379	-0.103379	-0.00264693	0.14301	-0.4505	0.0394583	0.354155	-0.0834773	Splicing factor 3A subunit 2	SF3A2	0.206758	0.973615
Q15435	5	3	#NAME?	0.335457	0.337469	-0.337469	0.0724012	-0.633637	-0.451173	1.21284	-0.0738173	-0.12661	Protein phosphatase 1 regulatory subunit 7	PPP1R7	0.674939	0.973615
Q15436	5	5	-12.1942	0.823416	0.096248	-0.096248	0.362447	0.0269881	-0.678179	-0.127272	-0.224963	0.640979	Protein transport protein Sec23A	SEC23A	0.192496	0.973615
Q15437	16	8	6.26416	0.610802	0.0470417	-0.0470417	0.378294	-0.453809	-0.0656102	0.198683	-0.0390957	-0.0184626	Protein transport protein Sec23B	SEC23B	0.0940834	0.973615
Q15438	2	2	#NAME?	0.157036	-0.125095	0.125095	0.177575	0.139488	0.0582224	-0.0878945	-0.112265	-0.175126	Cytohesin-1	CYTH1	-0.25019	0.973615
Q15459	25	11	5.7329	0.0599047	-0.172707	0.172707	0.0946958	0.297919	0.125506	0.0653291	0.0083929	-0.591843	Splicing factor 3A subunit 1	SF3A1	-0.345414	0.793973
Q15477	3	2	-0.777868	0.483995	0.427626	-0.427626	-0.849752	0.85882	-1.29194	-0.327153	0.710137	0.899893	Helicase SKI2W	SKIV2L	0.855251	0.973615
Q15532	2	2	-33.9317	0.580988	-0.791439	0.791439	0.753221	1.07478	0.546314	0.963227	-1.44623	-1.89131	Protein SSXT	SS18	-1.58288	0.973615
Q15561	2	2	#NAME?	0.462815	0.0203633	-0.0203633	-0.0191185	-0.0771886	0.0352173	-0.0246358	-0.0140353	0.0997609	Transcriptional enhancer factor TEF-3	TEAD4	0.0407265	0.973615
Q15599	6	3	5.14118	0.882955	-0.0165689	0.0165689	0.145583	0.350218	-0.446095	0.476973	0.0637174	-0.590397	Na(+)/H(+) exchange regulatory cofactor NHE-RF2	SLC9A3R2	-0.0331378	0.974423
Q15629	3	2	4.82678	0.737656	0.0790486	-0.0790486	-0.211201	-0.588299	0.562354	0.0967288	-0.0320635	0.172481	Translocating chain-associated membrane protein 1	TRAM1	0.158097	0.973615
Q15631	6	2	-11.7514	0.605158	0.0257574	-0.0257574	-0.0464324	0.0147912	-0.0456311	0.125502	-0.110129	0.0618993	Translin	TSN	0.0515148	0.973615
Q15642	11	5	0.424468	0.685073	0.15175	-0.15175	-0.96762	0.146662	0.365708	-0.224174	0.0235539	0.65587	Cdc42-interacting protein 4	TRIP10	0.3035	0.973615
Q15643	2	2	-10.3329	0.135876	-0.0957122	0.0957122	0.0169357	0.230978	0.0392225	-0.129368	0.00283681	-0.160606	Thyroid receptor-interacting protein 11	TRIP11	-0.191424	0.973615
Q15645	8	3	16.9279	0.861107	0.137866	-0.137866	1.014	-0.726771	-0.700827	0.89852	0.675082	-1.16001	Pachytene checkpoint protein 2 homolog	TRIP13	0.275731	0.974156
Q15648	3	3	-5.43767	0.947446	-0.0140546	0.0140546	-0.108049	0.146317	0.00389512	-0.0351255	-0.0817586	0.0747203	Mediator of RNA polymerase II transcription subunit 1	MED1	-0.0281091	0.986055
Q15650	3	2	3.01432	0.20475	0.0796472	-0.0796472	-0.257773	0.173786	-0.154955	0.199922	-0.0309064	0.0699256	Activating signal cointegrator 1	TRIP4	0.159294	0.973615
Q15651	3	3	#NAME?	0.211881	-0.0243205	0.0243205	-0.0728035	-0.0636554	0.20942	-0.0395514	-0.103469	0.0700586	High mobility group nucleosome-binding domain-containing protein 3	HMGN3	-0.048641	0.973615
Q15652	2	2	#NAME?	0.364048	-0.0481945	0.0481945	-0.040779	0.12901	0.056352	-0.167832	-0.115293	0.138541	Probable JmjC domain-containing histone demethylation protein 2C	JMJD1C	-0.0963889	0.973615
Q15653	2	2	#NAME?	0.925151	-0.0189103	0.0189103	0.14983	0.245515	-0.338615	0.143879	-0.0686196	-0.13199	NF-kappa-B inhibitor beta	NFKBIB	-0.0378207	0.98484
Q15654	18	9	4.35412	0.97845	-0.0315226	0.0315226	-0.0410284	0.468102	-0.332506	-0.34048	0.161662	0.0842495	Thyroid receptor-interacting protein 6	TRIP6	-0.0630452	0.992128
Q15691	13	6	13.3354	0.291483	0.241415	-0.241415	-0.66616	-0.558041	0.499955	-0.330474	0.364178	0.690541	Microtubule-associated protein RP/EB family member 1	MAPRE1	0.48283	0.973615
Q15717	14	6	-1.10048	0.577161	0.129357	-0.129357	0.223172	-0.208636	-0.402608	0.156394	0.104456	0.127222	ELAV-like protein 1	ELAVL1	0.258715	0.973615
Q15738	9	2	15.6124	0.617586	-0.0654676	0.0654676	0.257367	-0.328446	0.267482	0.130406	-0.216158	-0.110651	Sterol-4-alpha-carboxylate 3-dehydrogenase, decarboxylating	NSDHL	-0.130935	0.973615
Q15750	7	4	-1.14086	0.882617	-0.0242626	0.0242626	-0.299799	0.230642	0.141945	-0.23262	-0.105246	0.265078	TGF-beta-activated kinase 1 and MAP3K7-binding protein 1	TAB1	-0.0485251	0.974423
Q15758	7	4	2.08031	0.414352	-0.290328	0.290328	0.959287	-0.701333	0.61303	-0.747173	0.412171	-0.535983	Neutral amino acid transporter B(0)	SLC1A5	-0.580656	0.973615
Q15773	2	2	#NAME?	0.0454204	0.00477627	-0.00477627	0.020817	0.0355838	-0.0707297	0.0700388	-0.0307317	-0.0249782	Myeloid leukemia factor 2	MLF2	0.00955254	0.727547
Q15785	11	5	-0.0739336	0.665893	-0.0445068	0.0445068	-0.692378	0.443914	0.381984	-0.205036	0.190842	-0.119327	Mitochondrial import receptor subunit TOM34	TOMM34	-0.0890136	0.973615
Q15796	2	2	7.53715	0.844601	0.0476164	-0.0476164	-0.435871	-0.0286263	0.321648	-0.112584	-0.0205247	0.275958	Mothers against decapentaplegic homolog 2	SMAD2	0.0952329	0.973615
Q15813	5	2	#NAME?	0.715936	-0.0118636	0.0118636	0.0334183	0.0284488	-0.0262763	-0.14649	-0.0135155	0.124414	Tubulin-specific chaperone E	TBCE	-0.0237272	0.973615
Q15819	3	2	-2.50755	0.653841	0.0558185	-0.0558185	-0.20513	0.0374284	0.00024577	0.618364	0.691732	-1.14264	Ubiquitin-conjugating enzyme E2 variant 2	UBE2V2	0.111637	0.973615
Q15833	5	2	14.238	0.868758	-0.0203569	0.0203569	0.011694	-0.0329907	0.0823675	-0.257828	-0.0494517	0.246209	Syntaxin-binding protein 2	STXBP2	-0.0407139	0.974423
Q15836	4	2	-4.3619	0.606123	0.0426162	-0.0426162	0.108243	0.0484737	-0.284565	-0.0532379	-0.058537	0.239623	Vesicle-associated membrane protein 3	VAMP3	0.0852323	0.973615
Q15904	2	2	11.5688	0.126716	-0.124685	0.124685	0.361068	-0.127637	0.140623	-0.0361073	-0.153839	-0.184108	V-type proton ATPase subunit S1	ATP6AP1	-0.249369	0.973615
Q15907	7	5	3.90875	0.410293	-0.0662228	0.0662228	0.242335	-0.0264988	-0.0171676	0.170981	-0.257118	-0.112532	Ras-related protein Rab-11B	RAB11B	-0.132446	0.973615
Q15910	2	2	-9.10747	0.357919	-0.0995805	0.0995805	0.155887	0.203889	-0.0610346	-0.0185433	-0.15336	-0.126838	Histone-lysine N-methyltransferase EZH2	EZH2	-0.199161	0.973615
Q15942	16	9	5.22906	0.764562	0.118235	-0.118235	-0.798953	0.316578	0.127669	-0.135339	0.124635	0.36541	Zyxin	ZYX	0.236471	0.973615
Q16134	2	2	-33.3894	0.832691	-0.0400877	0.0400877	0.443115	-0.263863	-0.058989	-0.10277	-0.171542	0.154048	Electron transfer flavoprotein-ubiquinone oxidoreductase, mitochondrial	ETFDH	-0.0801755	0.973615
Q16181	14	7	4.29858	0.215902	0.113096	-0.113096	-0.491614	0.121657	0.0306669	-0.0358517	0.0952562	0.279885	Septin-7	SEPTIN7	0.226193	0.973615
Q16186	6	3	-2.88547	0.239853	0.0217252	-0.0217252	-0.240987	0.0927321	0.0830794	-0.0695175	-0.0171357	0.151829	Proteasomal ubiquitin receptor ADRM1	ADRM1	0.0434504	0.973615
Q16204	3	2	-4.72171	0.172708	-0.188406	0.188406	0.0301012	0.432231	0.102886	0.0491811	-0.127545	-0.486855	Coiled-coil domain-containing protein 6	CCDC6	-0.376812	0.973615
Q16222	10	6	1.90867	0.716901	0.050522	-0.050522	-0.291321	-0.225861	0.365616	0.016543	0.158901	-0.0238779	UDP-N-acetylhexosamine pyrophosphorylase	UAP1	0.101044	0.973615
Q16401	5	3	-9.47807	0.9629	0.0328404	-0.0328404	0.438527	-0.0782812	-0.458767	0.302203	-0.203927	0.000245867	26S proteasome non-ATPase regulatory subunit 5	PSMD5	0.0656808	0.989848
Q16513	3	2	-1.36706	0.108216	-0.126425	0.126425	0.141401	0.0402096	0.197665	-0.256912	-0.194851	0.0724877	Serine/threonine-protein kinase N2	PKN2	-0.25285	0.973615
Q16527	2	2	-14.089	0.525946	-0.0523835	0.0523835	0.167855	0.0959705	-0.106676	-0.0409012	-0.0260673	-0.0901819	Cysteine and glycine-rich protein 2	CSRP2	-0.104767	0.973615
Q16531	20	12	3.39358	0.511795	-0.162582	0.162582	0.471444	0.476068	-0.459766	0.316861	-0.233628	-0.570978	DNA damage-binding protein 1	DDB1	-0.325163	0.973615
Q16539	3	2	-13.923	0.626783	0.0215169	-0.0215169	-0.591341	0.347373	0.179418	0.200498	0.149466	-0.285413	Mitogen-activated protein kinase 14	MAPK14	0.0430338	0.973615
Q16540	2	2	2.12849	0.238971	0.245278	-0.245278	-0.797092	0.25943	-0.198171	0.25861	0.439478	0.0377446	39S ribosomal protein L23, mitochondrial	MRPL23	0.490555	0.973615
Q16543	16	10	1.34812	0.479269	0.00335807	-0.00335807	0.154123	0.22969	-0.393887	0.00480435	-0.0477508	0.0530206	Hsp90 co-chaperone Cdc37	CDC37	0.00671614	0.973615
Q16555-2	30	6	14.355	0.00654131	-0.118478	0.118478	0.308187	0.188558	-0.141311	-0.169846	-0.106507	-0.0790816	Isoform 2 of Dihydropyrimidinase-related protein 2	DPYSL2	-0.236956	0.432201
Q16563-2	3	2	#NAME?	0.365078	0.31393	-0.31393	-0.636532	-0.0284583	-0.2768	-0.127631	0.00350613	1.06591	Isoform 2 of Synaptophysin-like protein 1	SYPL1	0.62786	0.973615
Q16576	7	3	12.7691	0.867315	-0.0641335	0.0641335	0.225848	0.051083	-0.0845307	-0.280079	-0.220435	0.308113	Histone-binding protein RBBP7	RBBP7	-0.128267	0.974423
Q16595	2	2	-4.71449	0.552155	-0.0282391	0.0282391	-0.0332056	0.140183	-0.02226	-0.0465268	-0.102968	0.064777	Frataxin, mitochondrial	FXN	-0.0564783	0.973615
Q16625	4	2	-4.85697	0.0431651	-0.11149	0.11149	0.0941053	0.0363407	0.204025	-0.0391984	-0.237956	-0.0573166	Occludin	OCLN	-0.222981	0.727547
Q16629	6	5	1.23476	0.517673	0.0904603	-0.0904603	-0.238267	0.641431	-0.674545	0.308587	-0.0613772	0.0241715	Serine/arginine-rich splicing factor 7	SRSF7	0.180921	0.973615
Q16630	11	5	0.137347	0.966799	0.0146687	-0.0146687	-0.0978801	0.282056	-0.228182	-0.100069	0.0298954	0.11418	Cleavage and polyadenylation specificity factor subunit 6	CPSF6	0.0293374	0.989848
Q16637	3	2	11.5424	0.485414	0.0842226	-0.0842226	0.125951	0.135654	-0.514273	0.0909937	0.216302	-0.0546274	Survival motor neuron protein	SMN2	0.168445	0.973615
Q16643	12	8	5.08125	0.9099	-0.0141012	0.0141012	0.323655	0.249866	-0.531218	0.207506	-0.222217	-0.0275924	Drebrin	DBN1	-0.0282023	0.982196
Q16658	6	3	-0.107844	0.85137	0.0570548	-0.0570548	-0.269705	-0.331166	0.429707	-0.387962	-0.203502	0.762628	Fascin	FSCN1	0.11411	0.973615
Q16678	5	3	4.2597	0.0257857	-0.252665	0.252665	0.195774	0.0124561	0.549764	-0.330449	-0.367153	-0.0603919	Cytochrome P450 1B1	CYP1B1	-0.505329	0.661958
Q16698	4	3	1.1373	0.856852	0.0141241	-0.0141241	0.302703	-0.454391	0.109315	0.0625108	-0.00621381	-0.0139246	2,4-dienoyl-CoA reductase [(3E)-enoyl-CoA-producing], mitochondrial	DECR1	0.0282483	0.973622
Q16718	5	5	7.58409	0.230788	-0.0633835	0.0633835	0.0842384	0.261825	-0.155913	-0.153454	0.00182068	-0.0385172	NADH dehydrogenase [ubiquinone] 1 alpha subcomplex subunit 5	NDUFA5	-0.126767	0.973615
Q16719	4	4	-3.48218	0.842586	-0.0464234	0.0464234	0.131697	-0.2556	0.263172	-0.131019	-0.126863	0.118612	Kynureninase	KYNU	-0.0928467	0.973615
Q16762	5	4	-2.61605	0.920724	0.0669203	-0.0669203	0.0481495	-0.626096	0.377185	-0.389873	0.0293163	0.561317	Thiosulfate sulfurtransferase	TST	0.133841	0.983933
Q16774	2	2	#NAME?	0.576125	0.0834163	-0.0834163	0.104605	-0.272658	-0.0821963	-0.0301358	0.0718916	0.208493	Guanylate kinase	GUK1	0.166833	0.973615
Q16775	2	2	-3.14842	0.157173	-0.128293	0.128293	0.280001	-0.107875	0.212755	-0.226528	-0.123488	-0.034864	Hydroxyacylglutathione hydrolase, mitochondrial	HAGH	-0.256587	0.973615
Q16795	5	4	7.16363	0.701451	-0.00287011	0.00287011	0.253432	-0.124598	-0.120224	0.0689922	0.0440362	-0.121639	NADH dehydrogenase [ubiquinone] 1 alpha subcomplex subunit 9, mitochondrial	NDUFA9	-0.00574023	0.973615
Q16822	13	8	7.86443	0.951891	0.050164	-0.050164	0.407118	-0.704341	0.146731	-0.194911	0.0330868	0.312316	Phosphoenolpyruvate carboxykinase [GTP], mitochondrial	PCK2	0.100328	0.987636
Q16832	5	3	11.4958	0.105066	-0.110703	0.110703	0.266392	0.0742927	-0.00857555	-0.241091	-0.200392	0.109373	Discoidin domain-containing receptor 2	DDR2	-0.221406	0.973615
Q16836	4	2	-4.81857	0.409297	-0.105501	0.105501	0.1072	0.0996794	0.109622	-0.587629	0.00899346	0.262134	Hydroxyacyl-coenzyme A dehydrogenase, mitochondrial	HADH	-0.211001	0.973615
Q16850	6	4	17.215	0.211442	-0.696814	0.696814	1.04985	-0.755347	1.79593	0.816312	-1.27363	-1.63313	Lanosterol 14-alpha demethylase	CYP51A1	-1.39363	0.973615
Q16851	18	10	7.73747	0.250246	0.106986	-0.106986	0.227408	-0.235295	-0.31307	0.184477	0.101622	0.0348583	UTP--glucose-1-phosphate uridylyltransferase	UGP2	0.213972	0.973615
Q16864	4	3	-0.160062	0.809306	0.0433161	-0.0433161	-0.293541	0.396343	-0.23275	0.0518618	-0.184657	0.262744	V-type proton ATPase subunit F	ATP6V1F	0.0866322	0.973615
Q16881	18	10	2.65855	0.783738	0.0194878	-0.0194878	-0.299263	0.254744	-0.0139447	-0.0400105	-0.00855276	0.107027	Thioredoxin reductase 1, cytoplasmic	TXNRD1	0.0389756	0.973615
Q16890	8	6	4.71011	0.176262	0.140667	-0.140667	-0.222105	0.109999	-0.309894	0.069712	0.18381	0.168478	Tumor protein D53	TPD52L1	0.281333	0.973615
Q16891-2	3	2	8.3545	0.0344639	-0.0912259	0.0912259	0.138388	0.0969139	0.0383759	-0.0297883	-0.0282312	-0.215658	Isoform 2 of MICOS complex subunit MIC60	IMMT	-0.182452	0.684173
Q1ED39	2	2	9.83157	0.602077	-0.0535242	0.0535242	0.181779	0.165048	-0.186254	0.0075777	-0.285	0.116849	Lysine-rich nucleolar protein 1	KNOP1	-0.107048	0.973615
Q1KMD3	31	10	15.9547	0.8755	-0.0601165	0.0601165	-0.434716	0.349141	0.265925	-0.239856	-0.0556817	0.115188	Heterogeneous nuclear ribonucleoprotein U-like protein 2	HNRNPUL2	-0.120233	0.974423
Q27J81	5	3	-6.79907	0.950749	-0.0463057	0.0463057	0.209757	0.0594262	-0.130267	-0.0159906	0.079236	-0.202162	Inverted formin-2	INF2	-0.0926113	0.987238
Q29RF7	7	5	12.029	0.633194	0.0356421	-0.0356421	0.113626	-0.231238	0.0106856	0.0816808	-0.0226816	0.0479271	Sister chromatid cohesion protein PDS5 homolog A	PDS5A	0.0712843	0.973615
Q2NL82	9	3	0.00137848	0.212368	-0.130002	0.130002	0.30578	-0.162931	0.247157	-0.120329	-0.198219	-0.0714577	Pre-rRNA-processing protein TSR1 homolog	TSR1	-0.260004	0.973615
Q2TAA2	3	2	3.99701	0.237846	0.141794	-0.141794	0.117813	-0.0466773	-0.496518	0.229975	0.27053	-0.0751234	Isoamyl acetate-hydrolyzing esterase 1 homolog	IAH1	0.283588	0.973615
Q2TAY7	10	4	8.44407	0.791623	-0.0486544	0.0486544	0.650173	0.429935	-0.934145	-0.239111	0.616438	-0.52329	WD40 repeat-containing protein SMU1	SMU1	-0.0973087	0.973615
Q32MZ4	11	6	11.0489	0.0368114	-0.139602	0.139602	0.0810585	0.32275	0.0149966	-0.0149371	-0.334484	-0.0693838	Leucine-rich repeat flightless-interacting protein 1	LRRFIP1	-0.279203	0.692549
Q32P28	3	2	-9.29079	0.550848	-0.0422876	0.0422876	-0.314886	0.226336	0.215413	-0.293973	-0.131168	0.298278	Prolyl 3-hydroxylase 1	P3H1	-0.0845751	0.973615
Q32P44	2	2	#NAME?	0.517329	0.143841	-0.143841	0.106426	-0.750137	0.212188	0.311709	0.187402	-0.0675873	Echinoderm microtubule-associated protein-like 3	EML3	0.287682	0.973615
Q3B726	2	2	2.24472	0.442146	0.0162684	-0.0162684	0.169951	0.370282	-0.589038	0.0701039	-0.0731403	0.0518415	DNA-directed RNA polymerase I subunit RPA43	POLR1F	0.0325367	0.973615
Q3KQU3	2	2	#NAME?	0.247478	-0.161357	0.161357	0.0884928	0.331221	0.0643585	0.0955058	-0.2997	-0.279878	MAP7 domain-containing protein 1	MAP7D1	-0.322715	0.973615
Q3LXA3	3	3	19.2883	0.725045	0.0507974	-0.0507974	0.179847	-0.355552	0.0233133	0.0314002	-0.0665267	0.187519	Triokinase/FMN cyclase	TKFC	0.101595	0.973615
Q3MHD2	2	2	#NAME?	0.083363	-0.122667	0.122667	0.163457	0.125464	0.0790795	-0.0178506	-0.167128	-0.183023	Protein LSM12	LSM12	-0.245334	0.907937
Q3SY69	5	4	0.536602	0.813273	0.159285	-0.159285	-0.327294	-0.733185	0.582623	-0.723764	0.431617	0.770004	Mitochondrial 10-formyltetrahydrofolate dehydrogenase	ALDH1L2	0.318571	0.973615
Q3YEC7	7	4	11.7126	0.369341	-0.0916373	0.0916373	-0.0267171	0.414972	-0.113343	0.0117267	-0.215696	-0.0709431	Rab-like protein 6	RABL6	-0.183275	0.973615
Q3ZCM7	3	2	#NAME?	0.333836	0.133072	-0.133072	-0.180863	0.0611671	-0.279519	0.22617	0.330942	-0.157897	Tubulin beta-8 chain	TUBB8	0.266143	0.973615
Q3ZCQ8	9	4	7.60791	0.970361	-0.0275515	0.0275515	0.214487	-0.139317	0.00748444	0.129789	-0.158359	-0.0540846	Mitochondrial import inner membrane translocase subunit TIM50	TIMM50	-0.055103	0.989918
Q49AR2	2	2	#NAME?	0.759074	-0.0704931	0.0704931	0.0708363	0.185167	-0.0445237	0.0431738	-0.532908	0.278255	UPF0489 protein C5orf22	C5orf22	-0.140986	0.973615
Q4G0F5	6	3	1.9045	0.174062	-0.0832435	0.0832435	0.165795	-0.0742908	0.158226	-0.149585	-0.170368	0.0702219	Vacuolar protein sorting-associated protein 26B	VPS26B	-0.166487	0.973615
Q4G0J3	3	3	-2.12498	0.315853	-0.0143134	0.0143134	-0.233762	0.207307	0.0693947	-0.0380823	-0.0598415	0.0549837	La-related protein 7	LARP7	-0.0286267	0.973615
Q4G176	3	2	-3.37811	0.716358	0.0769517	-0.0769517	-0.0193945	-0.420745	0.209285	0.00432227	-0.138211	0.364743	Malonate--CoA ligase ACSF3, mitochondrial	ACSF3	0.153903	0.973615
Q4KMP7	4	3	4.5615	0.539857	0.0848392	-0.0848392	0.281729	-0.113622	-0.422625	0.212327	0.126148	-0.0839571	TBC1 domain family member 10B	TBC1D10B	0.169678	0.973615
Q4VC31	2	2	#NAME?	0.595619	-0.0287913	0.0287913	-0.126833	0.265956	-0.0527486	-0.0130802	-0.195636	0.122342	Protein MIX23	MIX23	-0.0575826	0.973615
Q52LJ0	5	4	-0.718933	0.616137	0.0359404	-0.0359404	-0.251664	0.0942649	0.0495784	-0.0817455	0.0181661	0.171401	Protein FAM98B	FAM98B	0.0718807	0.973615
Q52LW3	10	6	1.51739	0.484294	-0.188302	0.188302	0.735338	0.516324	-0.686756	0.00933007	-0.414127	-0.160108	Rho GTPase-activating protein 29	ARHGAP29	-0.376604	0.973615
Q53EL6	4	3	1.52815	0.528098	-0.0558852	0.0558852	0.2341	0.0954405	-0.161884	-0.126426	-0.0623642	0.0211344	Programmed cell death protein 4	PDCD4	-0.11177	0.973615
Q53EP0	2	2	#NAME?	0.787667	-0.101487	0.101487	0.403945	-0.48992	0.390435	-0.571332	0.0548799	0.211992	Fibronectin type III domain-containing protein 3B	FNDC3B	-0.202973	0.973615
Q53EZ4	2	2	0.532367	0.38215	-0.0278602	0.0278602	-0.00276718	0.189689	-0.103341	0.237467	-0.150344	-0.170703	Centrosomal protein of 55 kDa	CEP55	-0.0557204	0.973615
Q53GA4	4	3	3.33763	0.34119	0.420017	-0.420017	0.654057	-0.894228	-1.01988	1.30127	1.19488	-1.2361	Pleckstrin homology-like domain family A member 2	PHLDA2	0.840034	0.973615
Q53GQ0	5	3	10.3394	0.901732	0.0513305	-0.0513305	-0.248376	-0.533837	0.628221	-0.197167	0.0137926	0.337367	Very-long-chain 3-oxoacyl-CoA reductase	HSD17B12	0.102661	0.980812
Q53GS9	11	4	6.25076	0.787007	-0.00665363	0.00665363	0.0623477	0.0947881	-0.137175	0.190198	0.0206267	-0.230785	U4/U6.U5 tri-snRNP-associated protein 2	USP39	-0.0133073	0.973615
Q53H12	6	3	-2.71363	0.395672	0.154556	-0.154556	0.0905193	-0.212527	-0.34166	0.632602	0.11031	-0.279243	Acylglycerol kinase, mitochondrial	AGK	0.309112	0.973615
Q53H96	2	2	-1.40068	0.482422	0.0720354	-0.0720354	0.111514	0.0628859	-0.390506	0.0858844	0.141147	-0.0109255	Pyrroline-5-carboxylate reductase 3	PYCR3	0.144071	0.973615
Q53HC9	3	2	-3.40327	0.507353	0.00872186	-0.00872186	0.187707	0.261437	-0.475309	-0.0244069	-0.0159134	0.0664859	EARP and GARP complex-interacting protein 1	EIPR1	0.0174437	0.973615
Q53HL2	2	2	0.186378	0.0449102	-0.109154	0.109154	0.0276987	0.0713647	0.2284	-0.151191	-0.0914874	-0.084785	Borealin	CDCA8	-0.218309	0.727547
Q53LP3	4	3	9.58856	0.180513	-0.157714	0.157714	0.251921	0.160161	0.0610619	0.132795	-0.0682914	-0.537647	Ankyrin repeat domain-containing protein SOWAHC	SOWAHC	-0.315429	0.973615
Q53SF7	8	6	-4.89647	0.508251	-0.0547476	0.0547476	-0.0737235	0.203308	0.0346584	-0.0531019	-0.0306871	-0.0804539	Cordon-bleu protein-like 1	COBLL1	-0.109495	0.973615
Q562R1	11	6	0.0655239	0.0111687	0.427599	-0.427599	-0.804908	0.211848	-0.689737	0.516477	0.65559	0.110731	Beta-actin-like protein 2	ACTBL2	0.855198	0.49866
Q56VL3	4	3	10.491	0.527523	-0.148768	0.148768	0.516306	-0.0772323	0.00722937	0.0916045	-0.294353	-0.243555	OCIA domain-containing protein 2	OCIAD2	-0.297535	0.973615
Q58FF6	2	2	-2.95048	0.423659	-0.0077008	0.0077008	-0.143285	-0.0574412	0.223829	-0.0918502	0.034948	0.0337998	Putative heat shock protein HSP 90-beta 4	HSP90AB4P	-0.0154016	0.973615
Q5BJD5	3	2	-0.281543	0.695214	0.0645837	-0.0645837	0.0407806	-0.497375	0.262843	0.0961429	-0.13466	0.232269	Transmembrane protein 41B	TMEM41B	0.129167	0.973615
Q5BKZ1	4	4	7.48224	0.0290791	-0.135789	0.135789	0.0547378	0.309825	0.0428034	-0.114676	-0.160388	-0.132302	DBIRD complex subunit ZNF326	ZNF326	-0.271577	0.68065
Q5F1R6	4	3	6.15449	0.317052	-0.0893965	0.0893965	-0.0818949	0.0973144	0.25277	-0.207208	-0.141505	0.0805228	DnaJ homolog subfamily C member 21	DNAJC21	-0.178793	0.973615
Q5GLZ8	8	4	-3.32256	0.180363	0.0699879	-0.0699879	0.242065	-0.161944	-0.290084	0.168483	0.0217799	0.0197013	Probable E3 ubiquitin-protein ligase HERC4	HERC4	0.139976	0.973615
Q5H9R7	7	5	4.76155	0.494989	-0.00666447	0.00666447	0.0458915	0.158034	-0.183932	-0.14063	-0.0383176	0.158954	Serine/threonine-protein phosphatase 6 regulatory subunit 3	PPP6R3	-0.0133289	0.973615
Q5J8M3	2	2	#NAME?	0.450691	-0.0970304	0.0970304	0.269025	0.0937605	-0.0716941	-0.0235771	-0.152533	-0.114981	ER membrane protein complex subunit 4	EMC4	-0.194061	0.973615
Q5JPH6	4	3	#NAME?	0.846277	-0.0929119	0.0929119	0.0816688	-0.129255	0.326322	-0.167444	-0.210523	0.0992312	Probable glutamate--tRNA ligase, mitochondrial	EARS2	-0.185824	0.973615
Q5JRA6	2	2	0.0134145	0.788666	-0.0229272	0.0229272	-0.0572751	-0.0924884	0.218545	0.0243182	-0.072546	-0.0205537	Transport and Golgi organization protein 1 homolog	MIA3	-0.0458543	0.973615
Q5JRX3	20	14	1.07726	0.338113	-0.0297281	0.0297281	0.0668032	0.201677	-0.179296	0.0420573	-0.0292053	-0.102036	Presequence protease, mitochondrial	PITRM1	-0.0594562	0.973615
Q5JS54	2	2	-146.122	0.723371	-0.0519556	0.0519556	0.3453	-0.154788	-0.0346455	-0.110637	-0.178463	0.133233	Proteasome assembly chaperone 4	PSMG4	-0.103911	0.973615
Q5JSH3	3	3	-102.982	0.191281	0.311385	-0.311385	-0.795529	0.619625	-0.758252	0.423866	0.374947	0.135342	WD repeat-containing protein 44	WDR44	0.62277	0.973615
Q5JSL3	7	3	4.53614	0.183982	-0.060085	0.060085	0.121679	-0.11539	0.173967	-0.141762	-0.244472	0.205979	Dedicator of cytokinesis protein 11	DOCK11	-0.12017	0.973615
Q5JTH9	8	4	3.32504	0.290691	0.0783984	-0.0783984	0.0795263	-0.553177	0.238455	0.0640462	0.0783961	0.0927528	RRP12-like protein	RRP12	0.156797	0.973615
Q5JTJ3	2	2	-2.14105	0.916176	0.0174566	-0.0174566	-0.345513	0.230292	0.0628509	0.0409949	-0.139591	0.150966	Cytochrome c oxidase assembly factor 6 homolog	COA6	0.0349133	0.982897
Q5JTV8	9	6	0.932528	0.399618	0.0176716	-0.0176716	0.301535	-0.223518	-0.131032	0.173617	-0.0352689	-0.0853329	Torsin-1A-interacting protein 1	TOR1AIP1	0.0353433	0.973615
Q5JTZ9	6	4	-3.88172	0.710632	-0.282823	0.282823	0.165113	0.281178	0.402179	0.260003	-0.696657	-0.411816	Alanine--tRNA ligase, mitochondrial	AARS2	-0.565647	0.973615
Q5JVF3	4	2	-2.98488	0.365612	0.0670272	-0.0670272	0.0815471	-0.228926	-0.0537025	0.126678	0.111568	-0.0371639	PCI domain-containing protein 2	PCID2	0.134054	0.973615
Q5QJE6	5	3	17.2885	0.877652	0.0565361	-0.0565361	-0.809432	0.183006	0.456818	-0.252736	-0.0297316	0.452076	Deoxynucleotidyltransferase terminal-interacting protein 2	DNTTIP2	0.113072	0.974423
Q5R3I4	3	3	5.21435	0.917812	-0.0195315	0.0195315	-0.135768	0.12779	0.0665725	-0.225988	-0.0781205	0.245514	Tetratricopeptide repeat protein 38	TTC38	-0.0390629	0.982897
Q5RKV6	2	2	#NAME?	0.393855	-0.0240074	0.0240074	-0.228324	-0.112125	0.412471	-0.306495	-0.0834411	0.317914	Exosome complex component MTR3	EXOSC6	-0.0480147	0.973615
Q5SRE5	6	3	-3.78029	0.927227	-0.0140556	0.0140556	-0.0759785	0.181472	-0.0633265	0.0846873	-0.140022	0.0131676	Nucleoporin NUP188	NUP188	-0.0281111	0.98484
Q5SSJ5	6	5	6.44872	0.411251	0.0306565	-0.0306565	0.0415543	-0.311386	0.177862	0.0761274	-0.0744694	0.0903116	Heterochromatin protein 1-binding protein 3	HP1BP3	0.061313	0.973615
Q5SW79	6	5	#NAME?	0.397007	0.00542706	-0.00542706	-0.0591947	0.154525	-0.111612	0.093422	0.159112	-0.236253	Centrosomal protein of 170 kDa	CEP170	0.0108541	0.973615
Q5T0Z8	2	2	#NAME?	0.471361	-0.0817574	0.0817574	0.0963412	0.134159	0.0147718	0.0578087	-0.227459	-0.0756223	Uncharacterized protein C6orf132	C6orf132	-0.163515	0.973615
Q5T1M5	3	2	3.74235	0.304922	-0.0509401	0.0509401	0.00889845	0.160745	-0.0168236	0.0538596	-0.0690776	-0.137602	FK506-binding protein 15	FKBP15	-0.10188	0.973615
Q5T3I0	2	2	1.31891	0.195975	-0.0898285	0.0898285	0.144453	0.15778	-0.0327471	0.0447766	-0.256321	-0.0579413	G patch domain-containing protein 4	GPATCH4	-0.179657	0.973615
Q5T447	2	2	-1.68212	0.782393	0.0464224	-0.0464224	0.216429	-0.201391	-0.154305	0.202441	-0.0100165	-0.0531569	E3 ubiquitin-protein ligase HECTD3	HECTD3	0.0928449	0.973615
Q5T4S7	24	6	14.8857	0.417153	0.16534	-0.16534	-0.790605	-0.167704	0.462289	-0.231187	0.237849	0.489357	E3 ubiquitin-protein ligase UBR4	UBR4	0.33068	0.973615
Q5T5P2	12	3	15.6143	0.701076	-0.0816667	0.0816667	0.226958	1.19437	-1.17632	-0.778089	-0.223572	0.756661	Sickle tail protein homolog	KIAA1217	-0.163333	0.973615
Q5T653	2	2	#NAME?	0.668237	-0.0171148	0.0171148	-0.183283	0.0293428	0.205284	-0.135596	0.00138787	0.0828641	39S ribosomal protein L2, mitochondrial	MRPL2	-0.0342297	0.973615
Q5T6F2	7	6	2.65649	0.935089	-0.0505293	0.0505293	-0.227761	0.179406	0.199942	-0.464697	0.00781084	0.305298	Ubiquitin-associated protein 2	UBAP2	-0.101059	0.98484
Q5T8P6-2	5	3	12.3758	0.465367	-0.00841777	0.00841777	-0.554712	0.235494	0.344471	-0.319924	-0.0214082	0.316079	Isoform 2 of RNA-binding protein 26	RBM26	-0.0168355	0.973615
Q5TC12	5	4	7.15331	0.673308	-0.0998603	0.0998603	0.682242	0.0369762	-0.419638	0.475059	-0.359648	-0.414992	ATP synthase mitochondrial F1 complex assembly factor 1	ATPAF1	-0.199721	0.973615
Q5TCQ9	2	2	1.56839	0.73236	-0.0311975	0.0311975	-0.106787	0.325384	-0.125004	0.0196468	-0.118661	0.0054222	Membrane-associated guanylate kinase, WW and PDZ domain-containing protein 3	MAGI3	-0.0623949	0.973615
Q5TDH0	5	4	3.52396	0.53069	-0.0478827	0.0478827	-0.0890639	0.357456	-0.124744	-0.161196	-0.11158	0.129128	Protein DDI1 homolog 2	DDI2	-0.0957653	0.973615
Q5TEC6	2	2	8.1094	0.987145	-0.00656148	0.00656148	0.185197	-0.453559	0.288047	0.210148	-0.138582	-0.0912508	Histone H3-7	H3-7	-0.013123	0.995909
Q5TFE4	13	7	2.85388	0.703162	0.00098125	-0.00098125	0.585912	-0.249798	-0.339058	0.326509	0.250988	-0.574553	5'-nucleotidase domain-containing protein 1	NT5DC1	0.0019625	0.973615
Q5THK1	2	2	#NAME?	0.287746	-0.330753	0.330753	-0.999236	0.945854	1.04564	-0.670754	0.513265	-0.834772	Protein PRR14L	PRR14L	-0.661507	0.973615
Q5UIP0	7	3	9.7088	0.42774	-0.105217	0.105217	0.5018	0.0385097	-0.224657	-0.0155505	-0.0817163	-0.218386	Telomere-associated protein RIF1	RIF1	-0.210435	0.973615
Q5VSL9	2	2	#NAME?	0.531202	0.0830019	-0.0830019	-0.0112469	-0.295344	0.0575848	0.027265	-0.110572	0.332313	Striatin-interacting protein 1	STRIP1	0.166004	0.973615
Q5VT25	2	2	6.02008	0.342087	-0.210047	0.210047	0.923585	-0.223039	-0.0704048	-0.000354167	-0.27218	-0.357607	Serine/threonine-protein kinase MRCK alpha	CDC42BPA	-0.420094	0.973615
Q5VT52	5	3	-8.13159	0.251622	0.0448799	-0.0448799	-0.144892	0.162538	-0.152285	0.276763	-0.134489	-0.00763437	Regulation of nuclear pre-mRNA domain-containing protein 2	RPRD2	0.0897597	0.973615
Q5VTL8	3	3	#NAME?	0.559463	0.0729979	-0.0729979	-0.196776	-0.0491605	0.0269429	0.123559	0.23147	-0.136036	Pre-mRNA-splicing factor 38B	PRPF38B	0.145996	0.973615
Q5VTR2	2	2	#NAME?	0.966181	-0.000187598	0.000187598	0.092842	0.0809879	-0.173267	0.00419295	0.0351507	-0.0399064	E3 ubiquitin-protein ligase BRE1A	RNF20	-0.000375196	0.989848
Q5VV41	5	4	-0.328166	0.823683	-0.12594	0.12594	0.784905	-0.0973668	-0.309718	0.0495709	-0.229371	-0.19802	Rho guanine nucleotide exchange factor 16	ARHGEF16	-0.25188	0.973615
[truncated: 1,410 more rows]

## Sheet: Methyl Proteome Data
SCX_Fraction	Sequence	Modifications	Master.Protein.Descriptions	Theo..MH...Da.	Met1	Met2	Met3	Hcy1	Hcy2	Hcy3	canonical_master_protein	PDptm_Met1	PDptm_Met2	PDptm_Met3	PDptm_Hcy1	PDptm_Hcy2	PDptm_Hcy3	Proteome_Met1	Proteome_Met2	Proteome_Met3	Proteome_Hcy1	Proteome_Hcy2	Proteome_Hcy3	Delta_PTM	Delta_WCL	DiffOfDiff	Combined_p	Combined_q
E4	RGPPPPPPGRGGRGGSR	2xDimethyl [R10(100);R13(100)]	Isoform 2 of Heterogeneous nuclear ribonucleoprotein K OS=Homo sapiens OX=9606 GN=HNRNPK	1710.96	34.541	35.3003	36.629	33.6759	35.8377	36.1364	P61978	86*[R10(Dimethyl),R13(Dimethyl)],21*[R13(Dimethyl),R17(Dimethyl)],2*[R10(Methyl),R13(Methyl),R17(Dimethyl)],1*[R10(Dimethyl),R13(Methyl),R17(Methyl)]	18*[R10(Dimethyl),R13(Dimethyl)],2*[R13(Dimethyl),R17(Dimethyl)]	36*[R10(Dimethyl),R13(Dimethyl)],4*[R13(Dimethyl),R17(Dimethyl)]	45*[R10(Dimethyl),R13(Dimethyl)],4*[R13(Dimethyl),R17(Dimethyl)]	2*[R13(Dimethyl),R17(Dimethyl)],25*[R10(Dimethyl),R13(Dimethyl)]	39*[R10(Dimethyl),R13(Dimethyl)],1*[R13(Dimethyl),R17(Dimethyl)]							-0.273427		-0.273427	0.796111	0.991596
E4	NRPAIARGAAGGGGR	1xDimethyl [R7(100)]	THO complex subunit 4 OS=Homo sapiens OX=9606 GN=ALYREF PE=1 SV=3	1408.79	32.7102	32.284	34.7979	33.3961	33.3064	35.0462	Q86V81	88*[R7(Dimethyl)]	6*[R7(Dimethyl)]	13*[R7(Dimethyl)]	43*[R7(Dimethyl)]	9*[R7(Dimethyl)]	18*[R7(Dimethyl)]	0.503548	0.0285286	-0.250397	0.0549407	-0.149037	-0.187583	0.652163	-0.187786	0.839949	0.442552	0.991596
E2	RGNMPQRGGGGGGSGGIGYPYPR	1xOxidation [M4];2xDimethyl [R1(100);R7(100)]	Heterogeneous nuclear ribonucleoprotein U OS=Homo sapiens OX=9606 GN=HNRNPU PE=1 SV=6	2320.14	34.3952	34.5341	34.9464	34.5154	34.5539	34.7789	Q00839	11*[R1(Dimethyl),R7(Dimethyl)]	10*[R1(Dimethyl),R7(Dimethyl)]	12*[R1(Dimethyl),R7(Dimethyl)]	14*[R1(Dimethyl),R7(Dimethyl)]	13*[R1(Dimethyl),R7(Dimethyl)]	18*[R1(Dimethyl),R7(Dimethyl)]	-0.277551	0.309005	-0.0110811	-0.13774	-0.0010045	0.118372	-0.00917749	-0.0135819	0.00440439	0.987139	0.991596
E2	APSIHGGSGGRGVSVSSAR	1xMethyl [R11(100)]	Keratin, type I cytoskeletal 19 OS=Homo sapiens OX=9606 GN=KRT19 PE=1 SV=4	1752.91	33.3052	34.6451	31.2397	34.799	33.7833	33.841	P08727	11*[R11(Methyl)]	13*[R11(Methyl)]	14*[R11(Methyl)]	9*[R11(Methyl)]	8*[R11(Methyl)]	10*[R11(Methyl)]	0.108933	0.311452	-0.0556824	-0.103466	-0.216465	-0.0447715	1.07774	-0.243135	1.32087	0.313282	0.991596
E2	SGSGNFGGGRGGGFGGNDNFGRGGNFSGRGGFGGSR	3xDimethyl [R10(100);R22(100);R29(100)]	Heterogeneous nuclear ribonucleoprotein A1 OS=Homo sapiens OX=9606 GN=HNRNPA1 PE=1 SV=5	3408.57	33.8208	34.2324	34.6685	34.5567	34.7195	34.532	A0A2R8Y4L2;P09651;P09651-2	25*[R10(Dimethyl),R22(Dimethyl),R29(Dimethyl)]	57*[R10(Dimethyl),R22(Dimethyl),R29(Dimethyl)],1*[R10(Dimethyl),R22(Dimethyl),R29(Methyl),R36(Methyl)]	26*[R10(Dimethyl),R22(Dimethyl),R29(Dimethyl)]	41*[R10(Dimethyl),R22(Dimethyl),R29(Dimethyl)]	54*[R10(Dimethyl),R22(Dimethyl),R29(Dimethyl)]	51*[R10(Dimethyl),R22(Dimethyl),R29(Dimethyl)],1*[R10(Methyl),R22(Methyl),R29(Dimethyl),R36(Dimethyl)]							0.362146		0.362146	0.274617	0.991596
E3	KSAPATGGVKKPHR	3xMethyl [K1(100);K10(99.8);K/R];1xDimethyl [K1(100)]	Histone H3.1 OS=Homo sapiens OX=9606 GN=H3C12 PE=1 SV=2;Histone H3.2 OS=Homo sapiens OX=9606 GN=H3C13 PE=1 SV=3	1475.88	34.4068	30.5892	33.9108	30.0392	31.1076	31.6302	P68431;Q16695;Q5TEC6;Q71DI3	34*[K1(Methyl),K10(Dimethyl)],5*[K1(Dimethyl),K10(Methyl)]	13*[K1(Methyl),K10(Dimethyl)],3*[K1(Dimethyl),K10(Methyl)]	11*[K1(Methyl),K10(Dimethyl)],14*[K1(Dimethyl),K10(Methyl)]	21*[K1(Methyl),K10(Dimethyl)],2*[K1(Methyl),K10(Methyl),K11(Methyl)],4*[K1(Dimethyl),K10(Methyl)]	20*[K1(Methyl),K10(Dimethyl)],1*[K1(Methyl),K10(Methyl),K11(Methyl)],12*[K1(Dimethyl),K10(Methyl)]	14*[K1(Methyl),K10(Dimethyl)],6*[K1(Dimethyl),K10(Methyl)]							-2.04322		-2.04322	0.22423	0.991596
E3	GPPRGGMVQKPGFGVGRGLAPR	1xOxidation [M7];2xDimethyl [R4(100);R17(100)]	Ras GTPase-activating protein-binding protein 1 OS=Homo sapiens OX=9606 GN=G3BP1 PE=1 SV=1	2263.26	32.1774	33.9713	33.9059	32.99	32.2209	32.9692	Q13283	4*[R4(Methyl),K10(Methyl),R17(Dimethyl)],7*[R4(Dimethyl),R17(Dimethyl)]	7*[R4(Methyl),K10(Methyl),R17(Dimethyl)],6*[R4(Dimethyl),R17(Dimethyl)]	7*[R4(Methyl),K10(Methyl),R17(Dimethyl)],7*[R4(Dimethyl),R17(Dimethyl)]	7*[R4(Methyl),K10(Methyl),R17(Dimethyl)],4*[R4(Dimethyl),R17(Dimethyl)]	3*[R4(Methyl),K10(Methyl),R17(Dimethyl)],5*[R4(Dimethyl),R17(Dimethyl)]	4*[R4(Methyl),K10(Methyl),R17(Dimethyl)],6*[R4(Dimethyl),R17(Dimethyl)]	-0.0808072	0.331019	-0.0461263	-0.0418256	-0.0601133	-0.102147	-0.624836	-0.136057	-0.488779	0.509474	0.991596
E3	GGGGFRGRGGGGGFQR	2xDimethyl [R6(100);R8(100)]	Heterogeneous nuclear ribonucleoprotein U-like protein 1 OS=Homo sapiens OX=9606 GN=HNRNPUL1 PE=1 SV=2	1535.79	32.4688	33.9689	33.8151	33.5037	33.3851	33.4893	Q9BUJ2	11*[R6(Dimethyl),R8(Dimethyl)]	10*[R6(Dimethyl),R8(Dimethyl)]	11*[R6(Dimethyl),R8(Dimethyl)]	8*[R6(Dimethyl),R8(Dimethyl)]	11*[R6(Dimethyl),R8(Dimethyl)]	13*[R6(Dimethyl),R8(Dimethyl)]	-0.341988	0.339029	-0.115544	0.0926602	0.273833	-0.247991	0.0417749	0.0790015	-0.0372266	0.949183	0.991596
E1	ATVEDEKLQGKINDEDKQK	3xMethyl [K11(100);K17(99.4);K19(99.4)]	Heat shock cognate 71 kDa protein OS=Homo sapiens OX=9606 GN=HSPA8 PE=1 SV=1	2230.16	32.6947	33.3675	33.9454	33.7945	33.635	33.0728	P11142	3*[K11(Methyl),K17(Methyl),K19(Methyl)]		2*[K11(Trimethyl)]	1*[K19(Trimethyl)]	1*[K11(Methyl),K17(Methyl),K19(Methyl)],1*[K11(Trimethyl)]	1*[K11(Trimethyl)]	-0.345858	0.371782	-0.532652	0.296066	0.36848	-0.157818	0.164923	0.337819	-0.172895	0.755402	0.991596
E2	RGGGGGRGGLHDFR	2xDimethyl [R1(100);R7(100)]	Splicing factor, proline- and glutamine-rich OS=Homo sapiens OX=9606 GN=SFPQ PE=1 SV=2	1454.77	33.6766	29.2275	33.8548	30.1726	33.7402	33.204	P23246	12*[R1(Dimethyl),R7(Dimethyl)]	4*[R1(Dimethyl),R7(Dimethyl)]	9*[R1(Dimethyl),R7(Dimethyl)]	4*[R1(Dimethyl),R7(Dimethyl)]	9*[R1(Dimethyl),R7(Dimethyl)]	10*[R1(Dimethyl),R7(Dimethyl)]	-0.346175	0.338432	0.433839	-0.274516	-0.19393	0.0423502	0.119295	-0.284064	0.403359	0.842395	0.991596
E4	KSAPATGGVKKPHR	2xDimethyl [K1(100);K10(99.5)];4xMethyl [K10(99.8);K/R]	Histone H3.1 OS=Homo sapiens OX=9606 GN=H3C12 PE=1 SV=2	1489.9	32.4594	29.818	31.8241	33.8394	30.0465	30.7307	P68431;Q16695;Q5TEC6;Q71DI3	22*[K1(Methyl)],4*[K1(Dimethyl),K10(Dimethyl)],5*[K1(Trimethyl),K10(Methyl)],7*[K10(Methyl)],1*[K1(Methyl),K10(Trimethyl)]	9*[K1(Methyl)]	4*[K1(Methyl)],12*[K10(Methyl)],2*[K1(Trimethyl),K10(Methyl)]	23*[K1(Dimethyl),K10(Dimethyl)],43*[K10(Methyl)],20*[K1(Methyl)],9*[K1(Trimethyl),K10(Methyl)],1*[K1(Methyl),K10(Trimethyl)],1*[K1(Methyl),K11(Trimethyl)]	7*[K10(Methyl)],9*[K1(Methyl)]	6*[K10(Methyl)],1*[K1(Dimethyl),K10(Dimethyl)],5*[K1(Methyl)]							0.171711		0.171711	0.909856	0.991596
E4	GGRGRGGSGGGGGGGGGGYNR	2xDimethyl [R3(100);R5(100)]	RNA-binding protein FUS OS=Homo sapiens OX=9606 GN=FUS PE=1 SV=1	1762.84	31.4741	28.1083	28.8042	33.5793	27.9383	28.42	P35637	62*[R3(Dimethyl),R5(Dimethyl)]	3*[R3(Dimethyl),R5(Dimethyl)]	7*[R3(Dimethyl),R5(Dimethyl)]	41*[R3(Dimethyl),R5(Dimethyl)]	11*[R3(Dimethyl),R5(Dimethyl)]	3*[R3(Dimethyl),R5(Dimethyl)]	-0.694536	-0.0976186	-0.19088	0.00806323	0.525158	0.449814	0.517001	0.655357	-0.138355	0.951098	0.991596
E4	GRPVGFPMRGRGGFDR	1xOxidation [M8];2xDimethyl [R9(100);R11(99.5)]	Isoform 2 of Heterogeneous nuclear ribonucleoprotein K OS=Homo sapiens OX=9606 GN=HNRNPK	1833.97	25.1943	30.8443	30.9993	32.4291	33.5458	32.101	P61978	1*[R9(Dimethyl),R11(Dimethyl)]	1*[R9(Dimethyl),R11(Dimethyl)]	8*[R9(Dimethyl),R11(Dimethyl)]	1*[R9(Dimethyl),R11(Dimethyl)]	2*[R9(Dimethyl),R11(Dimethyl)]	9*[R9(Dimethyl),R11(Dimethyl)]							3.67931		3.67931	0.189001	0.991596
E4	LMAMQRPGPYDRPGAGRGYNSIGRGAGFER	2xOxidation [M2;M4];2xMethyl [R];1xDimethyl [R24(100)]	Heterogeneous nuclear ribonucleoprotein H OS=Homo sapiens OX=9606 GN=HNRNPH1 PE=1 SV=4	3325.64	33.4164	30.937	22.5491	29.4465	30.5092	28.4774	P31943;P55795					1*[R17(Dimethyl),R24(Dimethyl)]								0.510202		0.510202	0.891862	0.991596
E4	GPPRGLRGGRGGSGGTR	3xDimethyl [R4(100);R7(100);R10(100)]	RNA-binding motif protein, X chromosome OS=Homo sapiens OX=9606 GN=RBMX PE=1 SV=3	1678.96	24.0202	31.8315	33.3606	30.8112	32.6079	32.6601	P38159;P38159-2		2*[R4(Dimethyl),R7(Dimethyl),R10(Dimethyl)]	10*[R4(Dimethyl),R7(Dimethyl),R10(Dimethyl)]	10*[R4(Dimethyl),R7(Dimethyl),R10(Dimethyl)]	3*[R4(Dimethyl),R7(Dimethyl),R10(Dimethyl)]	6*[R4(Dimethyl),R7(Dimethyl),R10(Dimethyl)]							2.28897		2.28897	0.513936	0.991596
E3	KKPPMNSMRGGLPPR	2xOxidation [M5;M8];1xDimethyl [R9(100)]	Isoform 5 of RNA-binding protein EWS OS=Homo sapiens OX=9606 GN=EWSR1	1725.93	31.5933	31.9371	33.2808	31.0142	32.4881	33.0276	Q01844;Q01844-2;Q01844-3;Q01844-5;Q01844-6	19*[R9(Dimethyl)]	1*[R9(Dimethyl)]		7*[R9(Dimethyl)]	3*[R9(Dimethyl)]								-0.0937886		-0.0937886	0.911566	0.991596
E4	KSAPATGGVKKPHR	1xMethyl [K/R];2xDimethyl [K10(99.5);K/R]	Histone H3.1 OS=Homo sapiens OX=9606 GN=H3C12 PE=1 SV=2	1503.91	30.8448	26.4598	28.7375	33.25	27.0711	29.0809	P68431;Q16695;Q5TEC6;Q71DI3	32*[K1(Dimethyl)],1*[K10(Dimethyl)]	1*[K10(Dimethyl)],4*[K1(Dimethyl)]	4*[K1(Dimethyl)],2*[K10(Dimethyl)]	28*[K10(Dimethyl)],39*[K1(Dimethyl)],2*[K11(Dimethyl)],2*[K10(Methyl),K11(Methyl)],2*[K1(Methyl),K10(Methyl)]	2*[K10(Dimethyl)],2*[K1(Dimethyl)],2*[K1(Methyl),K10(Methyl)]	2*[K10(Dimethyl)],4*[K1(Dimethyl)]							1.11996		1.11996	0.64299	0.991596
E4	GPPGGNRGGFQNRGGGSGGGGNYRGGFNR	3xDimethyl [R7(100);R13(100);R24(100)]	Heterogeneous nuclear ribonucleoprotein U-like protein 1 OS=Homo sapiens OX=9606 GN=HNRNPUL1 PE=1 SV=2	2848.38	26.1906	31.8608	31.8141	30.4165	33.2337	32.2244	Q9BUJ2	1*[R7(Dimethyl),R13(Dimethyl),R24(Dimethyl)]	6*[R7(Dimethyl),R13(Dimethyl),R24(Dimethyl)]	8*[R7(Dimethyl),R13(Dimethyl),R24(Dimethyl)]	4*[R7(Dimethyl),R13(Dimethyl),R24(Dimethyl)]	1*[R7(Methyl),R13(Dimethyl),R24(Dimethyl),R29(Methyl)],2*[R7(Dimethyl),R13(Dimethyl),R24(Dimethyl)],1*[R7(Dimethyl),R13(Dimethyl),R24(Methyl),R29(Methyl)]	10*[R7(Dimethyl),R13(Dimethyl),R24(Dimethyl)]	-0.341988	0.339029	-0.115544	0.0926602	0.273833	-0.247991	2.00307	0.0790015	1.92407	0.425129	0.991596
E3	KQSGYGGQTKPIFR	1xMethyl [K10(100)]	60S ribosomal protein L36a OS=Homo sapiens OX=9606 GN=RPL36A PE=1 SV=2	1580.85	30.7753	33.0703	32.9641	33.1613	32.3958	32.2895	P83881;Q969Q0	8*[K10(Methyl)]	10*[K10(Methyl)]	13*[K10(Methyl)]	12*[K10(Methyl)]	9*[K10(Methyl)]	11*[K10(Methyl)]							0.345624		0.345624	0.698708	0.991596
E4	KRASPTGGIKKPHR	1xMethyl [K10(99.7)]	Histone H3.X OS=Homo sapiens OX=9606 GN=H3Y2 PE=5 SV=1	1546.93	29.7597	27.0428	31.185	33.1002	28.049	31.1487	P0DPK5	16*[K10(Methyl)]	3*[K10(Methyl)]	4*[K10(Methyl)]	52*[K10(Methyl)]	7*[K10(Methyl)]	6*[K10(Methyl)]							1.4368		1.4368	0.494638	0.991596
E4	RPAQSVNRGGMTR	1xOxidation [M11];1xDimethyl [R8(100)]	THO complex subunit 4 OS=Homo sapiens OX=9606 GN=ALYREF PE=1 SV=3	1473.77	22.6328	24.6602	27.1937	33.0906	24.2626	27.7982	Q86V81				9*[R8(Dimethyl)]			0.503548	0.0285286	-0.250397	0.0549407	-0.149037	-0.187583	3.5549	-0.187786	3.74269	0.285752	0.991596
E4	RPAQSVNRGGMTR	1xOxidation [M11];1xMethyl [R8(100)]	THO complex subunit 4 OS=Homo sapiens OX=9606 GN=ALYREF PE=1 SV=3	1459.75	32.9818	19.9445	19.4365	28.945	18.7817	20.925	Q86V81				8*[R8(Methyl)]			0.503548	0.0285286	-0.250397	0.0549407	-0.149037	-0.187583	-1.23703	-0.187786	-1.04925	0.856704	0.991596
E4	KSAPATGGVKKPHR	2xMethyl [K1(100);K/R]	Histone H3.1 OS=Homo sapiens OX=9606 GN=H3C12 PE=1 SV=2	1461.86	32.005	29.4571	32.9752	32.9731	29.9948	32.409	P68431;Q16695;Q5TEC6;Q71DI3	57*[K1(Methyl),K10(Methyl)]	13*[K1(Methyl),K10(Methyl)]	12*[K1(Methyl),K10(Methyl)]	57*[K1(Methyl),K10(Methyl)],14*[K10(Dimethyl)]	13*[K1(Methyl),K10(Methyl)]	12*[K1(Methyl),K10(Methyl)]							0.313202		0.313202	0.833084	0.991596
E2	GGNFSGRGGFGGSR	1xDimethyl [R7(100)]	Heterogeneous nuclear ribonucleoprotein A1 OS=Homo sapiens OX=9606 GN=HNRNPA1 PE=1 SV=5	1340.65	27.3567	32.5989	31.2508	32.8606	31.2393	29.7961	A0A2R8Y4L2;P09651;P09651-2		4*[R7(Dimethyl)]	5*[R7(Dimethyl)]	5*[R7(Dimethyl)]	3*[R7(Dimethyl)]	1*[R7(Dimethyl)]							0.896515		0.896515	0.651778	0.991596
E4	GPPPPPPGRGGRGGSR	2xDimethyl [R12(100);R16(100)]	Isoform 2 of Heterogeneous nuclear ribonucleoprotein K OS=Homo sapiens OX=9606 GN=HNRNPK	1554.86	32.6726	32.1272	32.4036	30.8835	32.1637	32.6918	P61978	30*[R12(Dimethyl),R16(Dimethyl)],6*[R9(Dimethyl),R12(Dimethyl)]	5*[R12(Dimethyl),R16(Dimethyl)]	4*[R12(Dimethyl),R16(Dimethyl)]	13*[R12(Dimethyl),R16(Dimethyl)],4*[R9(Dimethyl),R12(Dimethyl)]	2*[R12(Dimethyl),R16(Dimethyl)]	9*[R12(Dimethyl),R16(Dimethyl)],2*[R9(Dimethyl),R12(Dimethyl)]							-0.488141		-0.488141	0.463115	0.991596
E4	KRAPVPVRGGPK	1xDimethyl [R8(100)]	Isoform 7 of Interleukin enhancer-binding factor 3 OS=Homo sapiens OX=9606 GN=ILF3	1289.82	30.9071	27.2105	32.6096	31.4349	27.5649	32.4752	Q12906	17*[R8(Dimethyl)],1*[R2(Methyl),R8(Methyl)]		1*[R2(Methyl),R8(Methyl)],9*[R8(Dimethyl)]	26*[R8(Dimethyl)],3*[R2(Methyl),R8(Methyl)]		5*[R8(Dimethyl)],2*[R2(Methyl),R8(Methyl)]	-0.26643	0.324839	-0.214982	-0.0924486	0.348834	-0.099813	0.249269	0.104381	0.144887	0.950537	0.991596
E1	MDSTEPPYSQKR	1xDimethyl [K11(99.4)]	Elongation factor 1-alpha 1 OS=Homo sapiens OX=9606 GN=EEF1A1 PE=1 SV=1;Putative elongation factor 1-alpha-like 3 OS=Homo sapiens OX=9606 GN=EEF1A1P5 PE=5 SV=1	1466.69	29.8647	31.5544	31.548	32.509	31.3284	31.7746	P68104;Q5VTE0	2*[K11(Dimethyl)]	3*[K11(Dimethyl)]	3*[K11(Dimethyl)]	3*[K11(Dimethyl)]	3*[K11(Dimethyl)]	2*[K11(Dimethyl)]							0.881624		0.881624	0.265442	0.991596
E4	FRSRGGGGGGFHR	2xDimethyl [R2(100);R4(100)]	Splicing factor, proline- and glutamine-rich OS=Homo sapiens OX=9606 GN=SFPQ PE=1 SV=2	1403.74	30.5108	29.7692	32.4521	30.4742	27.3792	31.2564	P23246			10*[R2(Dimethyl),R4(Dimethyl)]	13*[R2(Dimethyl),R4(Dimethyl)]	2*[R2(Dimethyl),R4(Dimethyl)]	8*[R2(Dimethyl),R4(Dimethyl)]	-0.346175	0.338432	0.433839	-0.274516	-0.19393	0.0423502	-1.20746	-0.284064	-0.923393	0.561754	0.991596
E2	GRPVGFPMRGRGGFDR	2xDimethyl [R9(100);R11(100)]	Isoform 3 of Heterogeneous nuclear ribonucleoprotein K OS=Homo sapiens OX=9606 GN=HNRNPK	1817.97	23.6686	31.4665	27.0241	32.4217	31.7678	31.097	P61978		2*[R9(Dimethyl),R11(Dimethyl)]		2*[R9(Dimethyl),R11(Dimethyl)]	4*[R9(Dimethyl),R11(Dimethyl)]	2*[R9(Dimethyl),R11(Dimethyl)]							4.37577		4.37577	0.189326	0.991596
E2	RGNMPQRGGGGGGSGGIGYPYPR	2xDimethyl [R1(100);R7(100)]	Heterogeneous nuclear ribonucleoprotein U OS=Homo sapiens OX=9606 GN=HNRNPU PE=1 SV=6	2304.14	26.3506	30.9756	26.0102	32.3793	30.849	30.5143	Q00839		3*[R1(Dimethyl),R7(Dimethyl)]	1*[R1(Dimethyl),R7(Dimethyl)]	5*[R1(Dimethyl),R7(Dimethyl)]	3*[R1(Dimethyl),R7(Dimethyl)]	3*[R1(Dimethyl),R7(Dimethyl)]	-0.277551	0.309005	-0.0110811	-0.13774	-0.0010045	0.118372	3.46873	-0.0135819	3.48231	0.150015	0.991596
E2	APSIHGGSGGRGVSVSSAR	1xDimethyl [R11(100)]	Keratin, type I cytoskeletal 19 OS=Homo sapiens OX=9606 GN=KRT19 PE=1 SV=4	1766.93	30.6124	32.3504	31.3453	32.2836	31.1114	31.2912	P08727	6*[R11(Dimethyl)]	5*[R11(Dimethyl)],2*[R11(Methyl),R19(Methyl)]	13*[R11(Dimethyl)]	6*[R11(Dimethyl)]	6*[R11(Dimethyl)]	8*[R11(Dimethyl)]	0.108933	0.311452	-0.0556824	-0.103466	-0.216465	-0.0447715	0.126043	-0.243135	0.369178	0.591662	0.991596
E4	DSYSSSSRGAPRGGGRGGSR	3xDimethyl [R8(100);R12(100);R16(100)];2xMethyl [R]	RNA-binding motif protein, X chromosome OS=Homo sapiens OX=9606 GN=RBMX PE=1 SV=3	2038.02	30.4981	19.054	20.1807	32.3049	17.7506	19.3327	P38159;P38159-2	1*[R8(Dimethyl),R12(Dimethyl),R16(Dimethyl)]			1*[R8(Dimethyl),R12(Dimethyl),R16(Dimethyl)]									-0.11487		-0.11487	0.985385	0.991596
E2	APVPVRGGPK	1xDimethyl [R6(100)]	Isoform 7 of Interleukin enhancer-binding factor 3 OS=Homo sapiens OX=9606 GN=ILF3	1005.62	32.2978	24.421	31.246	24.207	24.1977	26.5036	Q12906	3*[R6(Dimethyl)]		2*[R6(Dimethyl)]			1*[R6(Dimethyl)]	-0.26643	0.324839	-0.214982	-0.0924486	0.348834	-0.099813	-4.35217	0.104381	-4.45655	0.205877	0.991596
E4	GLRGGRGGSGGTR	2xDimethyl [R3(100);R6(100)]	RNA-binding motif protein, X chromosome OS=Homo sapiens OX=9606 GN=RBMX PE=1 SV=3	1243.7	29.2386	24.6406	22.3719	32.2601	19.6544	23.7884	P38159;P38159-2	1*[R3(Dimethyl),R6(Dimethyl)]	1*[R3(Dimethyl),R6(Dimethyl)]		16*[R3(Dimethyl),R6(Dimethyl)]		2*[R3(Dimethyl),R6(Dimethyl)]							-0.182727		-0.182727	0.968142	0.991596
E4	RSLSLSPR	1xMethyl [R1(100)]	Isoform 4 of Tether containing UBX domain for GLUT4 OS=Homo sapiens OX=9606 GN=ASPSCR1	929.553	32.2408	18.7835	26.1288	28.531	27.3093	27.6567	Q9BZE9-4	17*[R1(Methyl)]			4*[R1(Methyl)]	2*[R1(Methyl)]	1*[R1(Methyl)]							2.11462		2.11462	0.641763	0.991596
E3	GVPPPPTVRGAPAPRAR	2xDimethyl [R9(100);R15(98.5)]	KH domain-containing, RNA-binding, signal transduction-associated protein 1 OS=Homo sapiens OX=9606 GN=KHDRBS1 PE=1 SV=1	1752.04	30.1901	32.1981	31.4389	31.8852	31.1285	31.5699	Q07666				1*[R9(Dimethyl),R15(Dimethyl)]	1*[R9(Dimethyl),R15(Dimethyl)]	1*[R9(Dimethyl),R15(Dimethyl)]	-0.155662	-0.149294	-0.131691	0.449183	0.340197	-0.352733	0.252166	0.291098	-0.0389318	0.957217	0.991596
E4	RGPPPPPPGRGGRGGSR	1xMethyl [R];2xDimethyl [R10(100);R13(100)]	Isoform 2 of Heterogeneous nuclear ribonucleoprotein K OS=Homo sapiens OX=9606 GN=HNRNPK	1724.98	28.7853	32.028	31.5534	29.2315	31.9383	31.2766	P61978	3*[R10(Dimethyl),R13(Methyl),R17(Dimethyl)]	4*[R10(Dimethyl),R13(Dimethyl),R17(Methyl)]	7*[R10(Dimethyl),R13(Dimethyl),R17(Methyl)]	6*[R10(Dimethyl),R13(Dimethyl),R17(Methyl)]	5*[R10(Dimethyl),R13(Dimethyl),R17(Methyl)]	10*[R10(Dimethyl),R13(Dimethyl),R17(Methyl)]							0.0265686		0.0265686	0.984698	0.991596
E4	GPPRGGMVQKPGFGVGRGLAPR	1xOxidation [M7];1xMethyl [R/K];3xDimethyl [R4(98.1);R17(100);K/R]	Ras GTPase-activating protein-binding protein 1 OS=Homo sapiens OX=9606 GN=G3BP1 PE=1 SV=1	2305.31	20.8403	20.1779	19.1304	32.0248	20.2013	29.6608	Q13283			1*[R4(Dimethyl),R17(Dimethyl)]	1*[R4(Dimethyl),R17(Dimethyl)]		4*[R4(Dimethyl),R17(Dimethyl)]	-0.0808072	0.331019	-0.0461263	-0.0418256	-0.0601133	-0.102147	7.24608	-0.136057	7.38214	0.175375	0.991596
E4	RAPVPVRGGPK	1xDimethyl [R7(100)]	Isoform 7 of Interleukin enhancer-binding factor 3 OS=Homo sapiens OX=9606 GN=ILF3	1161.72	23.0599	27.4639	31.3062	30.7811	26.2671	31.8079	Q12906	1*[R7(Methyl),K11(Methyl)]		3*[R7(Dimethyl)]	11*[R7(Dimethyl)]		3*[R7(Dimethyl)]	-0.26643	0.324839	-0.214982	-0.0924486	0.348834	-0.099813	2.34201	0.104381	2.23762	0.492241	0.991596
E4	GRGVGPPRGALVR	1xMethyl [R];1xDimethyl [R8(100)]	KH domain-containing, RNA-binding, signal transduction-associated protein 1 OS=Homo sapiens OX=9606 GN=KHDRBS1 PE=1 SV=1	1333.82	31.7994	24.8251	31.0779	27.3089	27.8373	27.4751	Q07666		1*[R2(Methyl),R8(Dimethyl)]	1*[R2(Methyl),R8(Dimethyl)]	2*[R2(Methyl),R8(Dimethyl)]	2*[R2(Methyl),R8(Dimethyl)]	1*[R2(Methyl),R8(Dimethyl)]	-0.155662	-0.149294	-0.131691	0.449183	0.340197	-0.352733	-1.69369	0.291098	-1.98479	0.465235	0.991596
E2	GYGGSQGGGRGRGGYDKDGR	2xDimethyl [R10(100);R12(100)]	TATA-binding protein-associated factor 2N OS=Homo sapiens OX=9606 GN=TAF15 PE=1 SV=1	2012.96	31.3128	31.5363	31.5556	31.69	31.363	30.797	Q92804	1*[R10(Dimethyl),R12(Dimethyl)]	1*[R12(Methyl),K17(Trimethyl)],3*[R10(Dimethyl),R12(Dimethyl)]	1*[R10(Dimethyl),R12(Dimethyl)]	3*[R10(Dimethyl),R12(Dimethyl)]	3*[R10(Dimethyl),R12(Dimethyl)]	1*[R10(Dimethyl),R12(Dimethyl)]	0.28554	0.172863	-0.51204	0.463711	0.509305	-0.91938	-0.184918	0.0357575	-0.220676	0.728398	0.991596
E3	SGSGNFGGGRGGGFGGNDNFGRGGNFSGRGGFGGSR	1xMethyl [R];2xDimethyl [R10(100);R29(100)]	Heterogeneous nuclear ribonucleoprotein A1 OS=Homo sapiens OX=9606 GN=HNRNPA1 PE=1 SV=5	3394.56	26.1901	31.6733	31.6646	31.3639	30.854	30.842	A0A2R8Y4L2;P09651;P09651-2	2*[R10(Dimethyl),R22(Methyl),R29(Dimethyl)]	9*[R10(Dimethyl),R22(Methyl),R29(Dimethyl)]	4*[R10(Dimethyl),R22(Methyl),R29(Dimethyl)]	1*[R10(Methyl),R22(Dimethyl),R29(Dimethyl)],7*[R10(Dimethyl),R22(Methyl),R29(Dimethyl)]	4*[R10(Dimethyl),R22(Methyl),R29(Dimethyl)]	5*[R10(Dimethyl),R22(Methyl),R29(Dimethyl)]							1.1773		1.1773	0.58574	0.991596
E3	QIAVEAQEILRTDKELIATVRRPAEAEAHR	3xDimethyl [R30(90);R/K]	Flotillin-2 OS=Homo sapiens OX=9606 GN=FLOT2 PE=1 SV=2	3497.96	31.6663	22.1463	29.4341	29.6042	29.3853	29.7814	Q14254			1*[K14(Methyl),R30(Dimethyl)]				-0.265571	0.187665	0.236651	-0.275267	0.0378429	0.0786786	1.8414	-0.10583	1.94723	0.56833	0.991596
E4	RGPPPPPPGRGGRGGSRAR	2xDimethyl [R10(99.4);R17(99.1)];2xMethyl [R]	Isoform 2 of Heterogeneous nuclear ribonucleoprotein K OS=Homo sapiens OX=9606 GN=HNRNPK	1966.13	20.3132	31.5254	30.8818	26.5338	31.6641	29.8321	P61978	1*[R10(Dimethyl),R13(Dimethyl),R17(Dimethyl)]	8*[R10(Dimethyl),R13(Dimethyl),R17(Dimethyl)]	12*[R10(Dimethyl),R13(Dimethyl),R17(Dimethyl)]	3*[R10(Dimethyl),R13(Dimethyl),R17(Dimethyl)]	14*[R10(Dimethyl),R13(Dimethyl),R17(Dimethyl)]	10*[R10(Dimethyl),R13(Dimethyl),R17(Dimethyl)]							1.76988		1.76988	0.686749	0.991596
E1	MDSTEPPYSQKR	1xOxidation [M1];1xDimethyl [K11(99.5)]	Elongation factor 1-alpha 1 OS=Homo sapiens OX=9606 GN=EEF1A1 PE=1 SV=1;Putative elongation factor 1-alpha-like 3 OS=Homo sapiens OX=9606 GN=EEF1A1P5 PE=5 SV=1	1482.69	31.6078	30.4028	31.3067	31.148	30.7428	31.4553	P68104;Q5VTE0	5*[K11(Dimethyl)]	6*[K11(Dimethyl)]	7*[K11(Dimethyl)]	6*[K11(Dimethyl)]	7*[K11(Dimethyl)]	8*[K11(Dimethyl)]							0.00954497		0.00954497	0.983092	0.991596
E1	LGGKLSSEDKETMEK		Endoplasmic reticulum chaperone BiP OS=Homo sapiens OX=9606 GN=HSPA5 PE=1 SV=2	1693.87	28.9766	31.5109	30.8911	31.5996	30.9849	31.032	P11021	3*[K4(Trimethyl)]	3*[K4(Trimethyl)]	4*[K4(Trimethyl)]	4*[K4(Trimethyl)]	5*[K4(Trimethyl)]	5*[K4(Trimethyl)]	-0.200259	0.289343	-0.0696814	-0.0761092	-0.0289939	0.0857002	0.745957	-0.0129352	0.758892	0.428409	0.991596
E1	SAAFSGRGAQVR	1xMethyl [R7(100)]	Keratin, type II cytoskeletal 7 OS=Homo sapiens OX=9606 GN=KRT7 PE=1 SV=5	1220.65	31.3446	23.8024	31.5908	24.0615	29.926	30.0281	P08729	3*[R7(Methyl)]		3*[R7(Methyl)]		3*[R7(Methyl)]	1*[R7(Methyl)]	-0.675135	0.198314	0.338068	-0.102506	-0.0789564	0.320217	-0.907398	0.0925025	-0.9999	0.774073	0.991596
E2	NRPAIARGAAGGGGR	1xMethyl [R];1xDimethyl [R7(100)]	THO complex subunit 4 OS=Homo sapiens OX=9606 GN=ALYREF PE=1 SV=3	1422.8	30.2361	22.79	31.5554	21.9009	24.5696	30.6908	Q86V81	5*[R2(Methyl),R7(Dimethyl)]	1*[R2(Methyl),R7(Dimethyl)]	3*[R2(Methyl),R7(Dimethyl)]			1*[R7(Dimethyl),R15(Methyl)],3*[R2(Methyl),R7(Dimethyl)]	0.503548	0.0285286	-0.250397	0.0549407	-0.149037	-0.187583	-2.47337	-0.187786	-2.28559	0.577624	0.991596
E1	SRGGYGGDRGGGSGYGGDR	2xDimethyl [R2(100);R9(100)]	TATA-binding protein-associated factor 2N OS=Homo sapiens OX=9606 GN=TAF15 PE=1 SV=1	1843.84	30.6149	31.4246	31.2906	31.5276	31.1313	31.0298	Q92804	3*[R2(Dimethyl),R9(Dimethyl)]	6*[R2(Dimethyl),R9(Dimethyl)]	5*[R2(Dimethyl),R9(Dimethyl)]	4*[R2(Dimethyl),R9(Dimethyl)]	4*[R2(Dimethyl),R9(Dimethyl)]	3*[R2(Dimethyl),R9(Dimethyl)]	0.28554	0.172863	-0.51204	0.463711	0.509305	-0.91938	0.119526	0.0357575	0.0837683	0.895767	0.991596
E1	SGDAAIVEMVPGKPMCVESFSQYPPLGR	1xC [C16];1xOxidation [M];1xMethyl [K13(100)]	Elongation factor 1-alpha 2 OS=Homo sapiens OX=9606 GN=EEF1A2 PE=1 SV=1	3052.46	29.4807	30.9618	30.7837	31.501	30.6617	31.0721	Q05639	1*[K13(Methyl)]			4*[K13(Methyl)]	1*[K13(Methyl)]								0.669512		0.669512	0.292622	0.991596
E4	GPPPPPPGRGGRGGSRAR	3xDimethyl [R9(100);R12(100);R16(98.5)]	Isoform 2 of Heterogeneous nuclear ribonucleoprotein K OS=Homo sapiens OX=9606 GN=HNRNPK	1810.03	31.4589	29.7361	29.2456	28.3307	30.3935	31.0998	P61978	2*[R9(Dimethyl),R12(Dimethyl),R16(Dimethyl)]	1*[R9(Dimethyl),R12(Dimethyl),R16(Dimethyl)]			2*[R9(Dimethyl),R12(Dimethyl),R16(Dimethyl)]	1*[R9(Dimethyl),R12(Dimethyl),R16(Dimethyl)]							-0.205553		-0.205553	0.857142	0.991596
E4	KSAPATGGVKKPHR	1xMethyl [K10(100)]	Histone H3.1 OS=Homo sapiens OX=9606 GN=H3C12 PE=1 SV=2	1447.85	26.6583	23.6953	27.8403	31.4409	24.4587	25.5964	P68431;Q16695;Q5TEC6;Q71DI3	3*[K10(Methyl)]	4*[K10(Methyl)]	6*[K10(Methyl)]	43*[K10(Methyl)]	5*[K10(Methyl)]	3*[K10(Methyl)]							1.10074		1.10074	0.686778	0.991596
E1	EIAQDFKTDLR	1xMethyl [K7(100)]	Histone H3.3 OS=Homo sapiens OX=9606 GN=H3-3B PE=1 SV=2;Histone H3.1 OS=Homo sapiens OX=9606 GN=H3C12 PE=1 SV=2;Histone H3.2 OS=Homo sapiens OX=9606 GN=H3C13 PE=1 SV=3	1349.71	26.2833	29.9245	26.7307	31.3753	24.2498	24.0747	P68431;P84243;Q16695;Q71DI3	2*[K7(Methyl)]	2*[K7(Methyl)]	2*[K7(Methyl)]	3*[K7(Methyl)]									-1.07962		-1.07962	0.71366	0.991596
E2	GYGGSQGGGRGRGGYDK	2xDimethyl [R10(100);R12(100)]	TATA-binding protein-associated factor 2N OS=Homo sapiens OX=9606 GN=TAF15 PE=1 SV=1	1684.82	30.6505	26.5105	31.3392	27.6855	30.3312	30.4383	Q92804	1*[R10(Dimethyl),R12(Dimethyl)]						0.28554	0.172863	-0.51204	0.463711	0.509305	-0.91938	-0.0150407	0.0357575	-0.0507982	0.979286	0.991596
E3	SLDSRPPTPPEPDPGSRR	1xMethyl [R17(99.4)];1xDimethyl [R5(100)]	Cytosolic 5'-nucleotidase 1B OS=Homo sapiens OX=9606 GN=NT5C1B PE=2 SV=2	2003.03	29.4381	30.9224	31.3389	29.8946	29.4529	29.2128	Q96P26;Q96P26-2;Q96P26-4	1*[R5(Dimethyl),R17(Methyl)]		1*[R5(Dimethyl),R17(Methyl)]										-1.04636		-1.04636	0.204137	0.991596
E2	SISISVARGGGR	1xMethyl [R8(100)]	Keratin, type II cytoskeletal 1 OS=Homo sapiens OX=9606 GN=KRT1 PE=1 SV=6	1173.67	31.3194	27.8814	30.1141	23.565	28.3176	28.4524	P04264	1*[R8(Methyl)]						-0.771623	-1.39756	0.495377	0.551083	-0.997141	2.11986	-2.99334	1.11587	-4.10921	0.114132	0.991596
E2	LGRPIGALARGAIGGR	1xDimethyl [R10(100)]	Isoform 2 of Chromatin target of PRMT1 protein OS=Homo sapiens OX=9606 GN=CHTOP	1562.96	28.5334	31.1053	30.2205	31.2724	30.3329	30.708	Q9Y3Y2	1*[R10(Dimethyl)]	6*[R10(Dimethyl)]	14*[R10(Dimethyl)]	9*[R10(Dimethyl)]	6*[R10(Dimethyl)]	8*[R10(Dimethyl)]	-0.214207	-0.0515565	-0.163823	0.186285	0.276239	-0.0329379	0.817998	0.286391	0.531607	0.564558	0.991596
E4	SARGTRGGGFGAHGRGR	1xMethyl [R];3xDimethyl [R3(100);R6(100);R15(100)]	RNA-binding protein 3 OS=Homo sapiens OX=9606 GN=RBM3 PE=1 SV=1	1754.96	30.0219	30.6836	30.5497	29.3867	31.1891	23.6129	P98179		2*[R3(Dimethyl),R6(Dimethyl),R15(Dimethyl),R17(Methyl)]	2*[R3(Dimethyl),R6(Dimethyl),R15(Dimethyl),R17(Methyl)]	5*[R3(Dimethyl),R6(Dimethyl),R15(Dimethyl),R17(Methyl)]	4*[R3(Dimethyl),R6(Dimethyl),R15(Dimethyl),R17(Methyl)]		0.294389	0.301101	-0.0928932	0.0853693	-0.290846	-0.297119	-2.35552	-0.335064	-2.02046	0.470319	0.991596
E2	SAAFSGRGAQVR	1xDimethyl [R7(100)]	Keratin, type II cytoskeletal 7 OS=Homo sapiens OX=9606 GN=KRT7 PE=1 SV=5	1234.67	29.0401	29.5737	27.6207	31.144	28.9316	29.2785	P08729	1*[R7(Dimethyl)]	1*[R7(Dimethyl)]	1*[R7(Dimethyl)]	2*[R7(Dimethyl)]		3*[R7(Dimethyl)]	-0.675135	0.198314	0.338068	-0.102506	-0.0789564	0.320217	1.03984	0.0925025	0.947342	0.371489	0.991596
E1	MDSTEPPYSQKR		Elongation factor 1-alpha 1 OS=Homo sapiens OX=9606 GN=EEF1A1 PE=1 SV=1;Putative elongation factor 1-alpha-like 3 OS=Homo sapiens OX=9606 GN=EEF1A1P5 PE=5 SV=1	1480.71	28.8958	30.3197	30.114	31.0124	29.7396	30.2039	P68104;Q5VTE0			1*[K11(Trimethyl)]		1*[K11(Trimethyl)]	1*[K11(Trimethyl)]							0.542185		0.542185	0.403921	0.991596
E4	VGGRGRGRGTAAPR	3xDimethyl [R4(100);R6(100);R8(100)]	Fibroblast growth factor 2 OS=Homo sapiens OX=9606 GN=FGF2 PE=1 SV=3	1451.87	26.2297	24.816	30.9817	27.769	26.0051	30.1009	P09038;P09038-1;P09038-3	8*[R4(Dimethyl),R6(Dimethyl),R8(Dimethyl)]	1*[R4(Dimethyl),R6(Dimethyl),R8(Dimethyl)]	5*[R4(Dimethyl),R6(Dimethyl),R8(Dimethyl)]	6*[R4(Dimethyl),R6(Dimethyl),R8(Dimethyl)]	2*[R4(Dimethyl),R6(Dimethyl),R8(Dimethyl)]	4*[R4(Dimethyl),R6(Dimethyl),R8(Dimethyl)]							0.615923		0.615923	0.796634	0.991596
E4	GATVTRGVPPPPTVRGAPAPRAR	3xDimethyl [R6(100);R15(100);R21(100)]	KH domain-containing, RNA-binding, signal transduction-associated protein 1 OS=Homo sapiens OX=9606 GN=KHDRBS1 PE=1 SV=1	2365.39	24.8205	29.8117	28.3617	29.8719	29.5996	30.9042	Q07666	2*[R6(Dimethyl),R15(Dimethyl),R21(Dimethyl)]	4*[R6(Dimethyl),R15(Dimethyl),R21(Dimethyl)]	4*[R6(Dimethyl),R15(Dimethyl),R21(Dimethyl)]	7*[R6(Dimethyl),R15(Dimethyl),R21(Dimethyl)]	6*[R6(Dimethyl),R15(Dimethyl),R21(Dimethyl)]	8*[R6(Dimethyl),R15(Dimethyl),R21(Dimethyl)]	-0.155662	-0.149294	-0.131691	0.449183	0.340197	-0.352733	2.4606	0.291098	2.1695	0.277741	0.991596
E2	QSGYGGQTKPIFR	1xMethyl [K9(100)]	60S ribosomal protein L36a-like OS=Homo sapiens OX=9606 GN=RPL36AL PE=1 SV=3	1452.76	30.387	29.8451	30.8596	30.6062	29.5508	29.8662	P83881;Q969Q0	2*[K9(Methyl)]	2*[K9(Methyl)]	3*[K9(Methyl)]	2*[K9(Methyl)]	2*[K9(Methyl)]	3*[K9(Methyl)]							-0.356138		-0.356138	0.452965	0.991596
E1	MDSTEPPYSQKR	1xMethyl [K11(99.7)]	Elongation factor 1-alpha 1 OS=Homo sapiens OX=9606 GN=EEF1A1 PE=1 SV=1;Putative elongation factor 1-alpha-like 3 OS=Homo sapiens OX=9606 GN=EEF1A1P5 PE=5 SV=1	1452.68	28.0119	29.7486	29.665	30.7447	29.4269	29.8401	P68104;Q5VTE0	2*[K11(Methyl)]	2*[K11(Methyl)]	3*[K11(Methyl)]	2*[K11(Methyl)]	3*[K11(Methyl)]	2*[K11(Methyl)]							0.862076		0.862076	0.285518	0.991596
E4	SAPATGGVKKPHR	1xMethyl [K/R];1xDimethyl [K/R]	Histone H3.1 OS=Homo sapiens OX=9606 GN=H3C12 PE=1 SV=2	1347.79	26.4267	22.7257	23.9477	30.6459	22.513	24.1175	P68431;Q16695;Q5TEC6;Q71DI3	1*[K10(Trimethyl)]	1*[K9(Trimethyl)]	1*[K9(Trimethyl)]	26*[K9(Trimethyl)]		1*[K9(Trimethyl)]							1.3921		1.3921	0.646574	0.991596
E4	KLMAMQRPGPYDRPGAGRGYNSIGRGAGFER	2xOxidation [M3;M5];2xMethyl [R/K];1xDimethyl [R25(100)]	Heterogeneous nuclear ribonucleoprotein H OS=Homo sapiens OX=9606 GN=HNRNPH1 PE=1 SV=4	3453.74	30.6418	28.038	28.9613	27.0048	26.249	28.9231	P31943;P55795					1*[R18(Dimethyl),R25(Dimethyl)]								-1.82144		-1.82144	0.173831	0.991596
E2	GYGGSQGGGRGRGGYDKDGR	1xMethyl [R/K];1xDimethyl [R/K]	TATA-binding protein-associated factor 2N OS=Homo sapiens OX=9606 GN=TAF15 PE=1 SV=1	1998.95	30.4219	29.6573	30.6236	30.1114	30.4438	29.6417	Q92804				1*[R10(Dimethyl),R12(Methyl)]			0.28554	0.172863	-0.51204	0.463711	0.509305	-0.91938	-0.1686	0.0357575	-0.204358	0.764431	0.991596
E2	LRGPGGPRGGLGGGMR	1xOxidation [M15];1xDimethyl [R8(100)]	Ras GTPase-activating protein-binding protein 1 OS=Homo sapiens OX=9606 GN=G3BP1 PE=1 SV=1	1538.83	29.2009	30.6073	22.5565	30.3138	30.1666	29.7787	Q13283	2*[R8(Dimethyl)]	2*[R8(Dimethyl)]			2*[R8(Dimethyl)]		-0.0808072	0.331019	-0.0461263	-0.0418256	-0.0601133	-0.102147	2.63145	-0.136057	2.76751	0.380919	0.991596
E4	FRSRGGGGGGFHR	1xMethyl [R];1xDimethyl [R]	Splicing factor, proline- and glutamine-rich OS=Homo sapiens OX=9606 GN=SFPQ PE=1 SV=2	1389.72	24.587	18.7654	30.5705	28.5454	17.5541	20.4933	P23246				1*[R2(Methyl),R4(Dimethyl)]			-0.346175	0.338432	0.433839	-0.274516	-0.19393	0.0423502	-2.44334	-0.284064	-2.15928	0.672305	0.991596
E1	MDSTEPPYSQKR	1xOxidation [M1]	Elongation factor 1-alpha 1 OS=Homo sapiens OX=9606 GN=EEF1A1 PE=1 SV=1;Putative elongation factor 1-alpha-like 3 OS=Homo sapiens OX=9606 GN=EEF1A1P5 PE=5 SV=1	1496.7	29.7583	29.4582	30.5533	30.0186	30.0821	30.1518	P68104;Q5VTE0	2*[K11(Trimethyl)]					2*[K11(Trimethyl)]							0.160874		0.160874	0.672049	0.991596
E2	GMGPGTPAGYGRGR	1xOxidation [M2];1xMethyl [R12(99.5)]	Splicing factor, proline- and glutamine-rich OS=Homo sapiens OX=9606 GN=SFPQ PE=1 SV=2	1363.65	29.1967	30.1457	30.1442	30.5234	29.244	29.2992	P23246	3*[R12(Methyl)]	3*[R12(Methyl)]	1*[R12(Methyl)]	3*[R12(Methyl)]	2*[R12(Methyl)]	2*[R12(Methyl)]	-0.346175	0.338432	0.433839	-0.274516	-0.19393	0.0423502	-0.14001	-0.284064	0.144054	0.815034	0.991596
E2	TNRPGISTTDRGFPRAR	2xDimethyl [R11(99.9);R15(97.7)]	Isoform 3 of Bcl-2-like protein 2 OS=Homo sapiens OX=9606 GN=BCL2L2	1958.07	30.5202	28.9781	29.8724	27.87	29.0378	28.8997	Q86U42;Q92843-2	1*[R3(Dimethyl),R11(Methyl),R15(Methyl)],1*[R11(Dimethyl),R15(Dimethyl)]		1*[R3(Dimethyl),R11(Methyl),R15(Methyl)],1*[R11(Dimethyl),R15(Dimethyl)]		1*[R3(Dimethyl),R11(Methyl),R15(Methyl)]	2*[R11(Dimethyl),R15(Dimethyl)]							-1.18772		-1.18772	0.112199	0.991596
E1	LGGKLSSEDKETMEK	1xOxidation [M13]	Endoplasmic reticulum chaperone BiP OS=Homo sapiens OX=9606 GN=HSPA5 PE=1 SV=2	1709.86	29.735	28.6167	30.4877	28.7137	30.1996	30.4742	P11021	1*[K4(Trimethyl)]	3*[K4(Trimethyl)]	3*[K4(Trimethyl)]	3*[K4(Trimethyl)]	2*[K4(Trimethyl)]	3*[K4(Trimethyl)]	-0.200259	0.289343	-0.0696814	-0.0761092	-0.0289939	0.0857002	0.182667	-0.0129352	0.195602	0.814937	0.991596
E4	KRASPTGGIKKPHR	1xDimethyl [K11(99.3)]	Histone H3.X OS=Homo sapiens OX=9606 GN=H3Y2 PE=5 SV=1	1560.94	27.8065	23.4773	27.1656	30.4784	24.9121	27.6071	P0DPK5	2*[K10(Dimethyl)],2*[K11(Dimethyl)]	1*[K11(Dimethyl)],1*[K10(Dimethyl)]	1*[K11(Dimethyl)]	2*[R2(Methyl),K10(Methyl)],6*[K11(Dimethyl)],2*[K10(Dimethyl)]	1*[K10(Methyl),K11(Methyl)]	2*[K11(Dimethyl)]							1.51607		1.51607	0.511075	0.991596
E2	EREKSSLDKR	1xTrimethyl [K4(98.4)]	Isoform 2 of Coiled-coil domain-containing protein 50 OS=Homo sapiens OX=9606 GN=CCDC50	1289.72	29.9937	25.4054	20.6387	18.5816	30.4583	20.855	Q8IVM0	1*[K4(Trimethyl)]												-2.04763		-2.04763	0.676686	0.991596
E4	RRPRPPNAPSQDGK	1xDimethyl [R4(98.6)]	Y-box-binding protein 3 OS=Homo sapiens OX=9606 GN=YBX3 PE=1 SV=4	1603.88	30.4453	27.4529	28.3768	27.0781	28.7168	27.6142	P16989;P16989-2		1*[R4(Dimethyl)]	1*[R4(Dimethyl)]		3*[R4(Dimethyl)]	2*[R4(Dimethyl)]							-0.955331		-0.955331	0.411106	0.991596
E4	MPPGRGGRPMPPSR	2xOxidation [M1;M10];2xMethyl [R]	Isoform 2 of Heterogeneous nuclear ribonucleoprotein K OS=Homo sapiens OX=9606 GN=HNRNPK	1552.78	28.1732	30.3835	25.1932	27.4352	30.3348	23.501	P61978					1*[R8(Dimethyl)]								-0.826361		-0.826361	0.757462	0.991596
E3	GPPRGGMVQKPGFGVGRGLAPR	1xOxidation [M7];1xMethyl [R/K];1xDimethyl [R17(100)]	Ras GTPase-activating protein-binding protein 1 OS=Homo sapiens OX=9606 GN=G3BP1 PE=1 SV=1	2249.24	27.5759	30.3571	30.3645	28.5607	28.7454	29.2294	Q13283	3*[R4(Methyl),R17(Dimethyl)]	7*[R4(Methyl),R17(Dimethyl)]	7*[R4(Methyl),R17(Dimethyl)],1*[R4(Methyl),K10(Methyl),R17(Methyl)]	5*[R4(Methyl),R17(Dimethyl)]	4*[R4(Methyl),R17(Dimethyl)]	3*[R4(Methyl),R17(Dimethyl)]	-0.0808072	0.331019	-0.0461263	-0.0418256	-0.0601133	-0.102147	-0.587349	-0.136057	-0.451292	0.679261	0.991596
E2	QRGVSHAMGGRGGINR	1xOxidation [M8];2xDimethyl [R2(100);R11(100)]	Nucleoprotein TPR OS=Homo sapiens OX=9606 GN=TPR PE=1 SV=3	1724.91	26.9166	22.7855	30.3099	23.3444	23.4953	26.8341	P12270			1*[R2(Dimethyl),R11(Dimethyl)]				0.134688	0.459741	-0.357645	-0.21389	-0.266899	0.244005	-2.11272	-0.157856	-1.95487	0.485134	0.991596
E1	GMQDLVEDFKNKYEDEINKR	1xOxidation [M2];1xDimethyl [K19(99.1)]	Keratin, type II cytoskeletal 6A OS=Homo sapiens OX=9606 GN=KRT6A PE=1 SV=3	2515.21	28.3905	29.3403	30.2629	29.4175	29.9924	29.6501	P02538	4*[K19(Dimethyl)]	2*[K19(Dimethyl)]	2*[K19(Dimethyl)]	3*[K19(Dimethyl)]	1*[K19(Dimethyl)]	1*[K19(Dimethyl)]							0.355462		0.355462	0.584853	0.991596
E3	GRGGQASRPSVAPATGSK	1xDimethyl [R2(98.9)]	Coiled-coil domain-containing protein 9B OS=Homo sapiens OX=9606 GN=CCDC9B PE=1 SV=1	1711.92	28.1837	30.0913	30.2335	29.4497	29.4284	29.4377	Q6ZUT6;Q6ZUT6-2;Q6ZUT6-4	1*[R2(Methyl),R8(Methyl)]	1*[R2(Methyl),R8(Methyl)]	2*[R2(Methyl),R8(Methyl)]	2*[R2(Methyl),R8(Methyl)]	1*[R2(Methyl),R8(Methyl)],1*[R2(Dimethyl)]	3*[R2(Methyl),R8(Methyl)]							-0.0642616		-0.0642616	0.931403	0.991596
E4	NRPAIARGAAGGGGR	2xDimethyl [R2(100);R7(100)]	THO complex subunit 4 OS=Homo sapiens OX=9606 GN=ALYREF PE=1 SV=3	1436.82	30.2233	28.6662	27.1899	27.0597	27.6131	27.6441	Q86V81		5*[R2(Dimethyl),R7(Dimethyl)]	3*[R2(Dimethyl),R7(Dimethyl)]	9*[R2(Dimethyl),R7(Dimethyl)]	4*[R2(Dimethyl),R7(Dimethyl)]	4*[R2(Dimethyl),R7(Dimethyl)]	0.503548	0.0285286	-0.250397	0.0549407	-0.149037	-0.187583	-1.25415	-0.187786	-1.06636	0.348196	0.991596
E4	VPLAGAAGGPGIGRAAGRGIPAGVPMPQAPAGLAGPVR	1xOxidation [M26];2xDimethyl [R14(100);R18(100)]	Isoform SM-B1 of Small nuclear ribonucleoprotein-associated proteins B and B' OS=Homo sapiens OX=9606 GN=SNRPB	3456.94	30.1539	29.5369	28.2522	28.0174	27.3636	28.8299	P14678		11*[R14(Dimethyl),R18(Dimethyl)]	6*[R14(Dimethyl),R18(Dimethyl)]	9*[R14(Dimethyl),R18(Dimethyl)]	8*[R14(Dimethyl),R18(Dimethyl)]	13*[R14(Dimethyl),R18(Dimethyl)]	-0.0177113	-0.830921	-0.413837	0.353309	0.327499	0.581661	-1.24405	0.841646	-2.0857	0.0416781	0.991596
E4	RPGVGAGAGGRGGGR	1xDimethyl [R11(100)];2xMethyl [R]	Transmembrane protein 214 OS=Homo sapiens OX=9606 GN=TMEM214 PE=1 SV=2	1309.72	29.7635	23.3444	29.4565	30.1286	25.2188	29.7093	Q6NUQ4	15*[R11(Dimethyl)]	1*[R11(Dimethyl)]	3*[R11(Dimethyl)]	16*[R11(Dimethyl)]	3*[R11(Dimethyl)]	5*[R11(Dimethyl)]	0.364696	-0.466428	-0.00539586	0.272503	-0.0329693	-0.132405	0.830798	0.0714186	0.75938	0.787796	0.991596
E3	KPPMNSMRGGLPPR	2xOxidation [M4;M7];1xDimethyl [R8(100)]	Isoform 5 of RNA-binding protein EWS OS=Homo sapiens OX=9606 GN=EWSR1	1597.83	28.2439	28.5157	28.3473	28.5519	30.1117	30.0782	Q01844;Q01844-2;Q01844-3;Q01844-5;Q01844-6	1*[R8(Dimethyl)]	1*[R8(Dimethyl)]	2*[R8(Dimethyl)]	2*[R8(Dimethyl)]	7*[R8(Dimethyl)]	7*[R8(Dimethyl)]							1.21163		1.21163	0.139635	0.991596
E2	KPSDTAKPAAPGGGR	3xMethyl [K1(100);K/R];2xDimethyl [K1(95.8);K/R]	Growth/differentiation factor 5 OS=Homo sapiens OX=9606 GN=GDF5 PE=1 SV=4	1465.81	29.0164	28.1657	30.0871	27.9539	28.8691	29.9201	P43026	1*[K1(Methyl)],1*[K7(Methyl)]												-0.175407		-0.175407	0.836132	0.991596
E2	KVLRDNIQGITKPAIR	1xDimethyl [R4(99.6)]	Histone H4 OS=Homo sapiens OX=9606 GN=H4-16 PE=1 SV=2	1850.13	29.2742	28.8957	27.6048	30.077	29.3735	26.6559	P62805		1*[R4(Dimethyl)]	3*[R4(Dimethyl)]	6*[R4(Dimethyl)],1*[K1(Dimethyl)]	3*[R4(Dimethyl)]		-0.137251	-1.13887	0.289447	0.201908	0.824576	-0.0398131	0.110554	0.657781	-0.547227	0.68697	0.991596
E1	QYKGIIDCVVR	1xC [C8]	ADP/ATP translocase 2 OS=Homo sapiens OX=9606 GN=SLC25A5 PE=1 SV=7	1392.77	25.9661	29.3476	25.5049	30.0659	28.6305	29.1023	P05141;P12235	2*[K3(Trimethyl)]	1*[K3(Trimethyl)]	1*[K3(Trimethyl)]	3*[K3(Trimethyl)]	2*[K3(Trimethyl)]								2.32673		2.32673	0.186353	0.991596
E4	RGPPPPPPGRGGR	2xDimethyl [R10(100);R13(100)]	Isoform 2 of Heterogeneous nuclear ribonucleoprotein K OS=Homo sapiens OX=9606 GN=HNRNPK	1353.79	23.091	30.0513	29.5242	21.4298	29.419	29.4656	P61978	3*[R10(Dimethyl),R13(Dimethyl)]	7*[R10(Dimethyl),R13(Dimethyl)]	6*[R10(Dimethyl),R13(Dimethyl)]	1*[R10(Dimethyl),R13(Dimethyl)]	9*[R10(Dimethyl),R13(Dimethyl)]	8*[R10(Dimethyl),R13(Dimethyl)]							-0.784063		-0.784063	0.833303	0.991596
E4	SRFYSGFNSRPRGR	3xDimethyl [R2(100);R10(100);R12(98.7)]	Isoform 3 of Bcl-2-like protein 2 OS=Homo sapiens OX=9606 GN=BCL2L2	1770.95	22.0651	25.004	18.1501	24.3513	30.0446	21.0064	Q86U42;Q92843-2		3*[R2(Dimethyl),R10(Dimethyl),R12(Dimethyl)]			3*[R2(Dimethyl),R10(Dimethyl),R12(Dimethyl)]	1*[R2(Dimethyl),R10(Dimethyl),R12(Dimethyl)]							3.39439		3.39439	0.366142	0.991596
E1	DREAAEGLGSHDR	1xMethyl [R13(100)]	Calpain-2 catalytic subunit OS=Homo sapiens OX=9606 GN=CAPN2 PE=1 SV=6	1426.67	29.8159	26.5122	30.0322	25.7755	25.5068	26.5776	P17655	4*[R13(Methyl)]		3*[R13(Methyl)]				-0.0306295	0.0543955	-0.390024	-0.0344057	0.357965	0.0426993	-2.83349	0.244172	-3.07766	0.102105	0.991596
E4	SSGGYEPRGR	2xDimethyl [R8(100);R10(100)]	RNA-binding protein FUS OS=Homo sapiens OX=9606 GN=FUS PE=1 SV=1	1121.57	29.9849	22.5528	29.2003	25.8081	25.1149	28.497	P35637	5*[R8(Dimethyl),R10(Dimethyl)]		3*[R8(Dimethyl),R10(Dimethyl)]			4*[R8(Dimethyl),R10(Dimethyl)]	-0.694536	-0.0976186	-0.19088	0.00806323	0.525158	0.449814	-0.772629	0.655357	-1.42799	0.62183	0.991596
E3	LPRGQGAYRPGTR	1xDimethyl [R3(100)]	E3 ubiquitin-protein ligase RNF25 OS=Homo sapiens OX=9606 GN=RNF25 PE=1 SV=1	1456.81	27.9269	29.5021	29.9453	29.0006	28.6177	28.6321	Q96BH1		1*[R3(Dimethyl)]		1*[R3(Dimethyl)]									-0.374652		-0.374652	0.605663	0.991596
E3	SAPATGGVKKPHR	1xMethyl [K9(100)]	Histone H3.1 OS=Homo sapiens OX=9606 GN=H3C12 PE=1 SV=2;Histone H3.2 OS=Homo sapiens OX=9606 GN=H3C13 PE=1 SV=3	1319.75	28.0286	26.1105	29.9313	26.6914	26.3712	26.6586	P68431;Q16695;Q5TEC6;Q71DI3	36*[K9(Methyl)],1*[K10(Methyl)]	16*[K9(Methyl)]	27*[K9(Methyl)]	27*[K9(Methyl)]	12*[K9(Methyl)]	23*[K9(Methyl)]							-1.44971		-1.44971	0.318924	0.991596
E4	RGRPVGFPMRGRGGFDR	1xOxidation [M9];2xDimethyl [R10(99.5);R12(99.5)]	Isoform 2 of Heterogeneous nuclear ribonucleoprotein K OS=Homo sapiens OX=9606 GN=HNRNPK	1990.07	29.9022	20.9251	27.5006	20.3411	28.7216	24.1592	P61978			4*[R10(Dimethyl),R12(Dimethyl)]		2*[R10(Dimethyl),R12(Dimethyl)]								-1.70199		-1.70199	0.662538	0.991596
E2	RGRGRGSPHLSGAGDTSISDR	3xDimethyl [R1(100);R3(100);R5(100)]	Coiled-coil domain-containing protein 9 OS=Homo sapiens OX=9606 GN=CCDC9 PE=1 SV=1	2223.17	29.7752	29.1261	29.8968	29.2766	28.6503	28.5361	Q9Y3X0	5*[R1(Dimethyl),R3(Dimethyl),R5(Dimethyl)]	5*[R1(Dimethyl),R3(Dimethyl),R5(Dimethyl)]	6*[R1(Dimethyl),R3(Dimethyl),R5(Dimethyl)]	2*[R1(Dimethyl),R3(Dimethyl),R5(Dimethyl)]	4*[R1(Dimethyl),R3(Dimethyl),R5(Dimethyl)]	3*[R1(Dimethyl),R3(Dimethyl),R5(Dimethyl)]	-0.0529641	0.0365068	-0.0682102	0.0811851	0.291486	-0.288004	-0.778348	0.056445	-0.834793	0.0696943	0.991596
E1	SGDAAIVEMVPGKPMCVESFSQYPPLGR	1xC [C16];2xOxidation [M9;M15];1xMethyl [K13(100)]	Elongation factor 1-alpha 2 OS=Homo sapiens OX=9606 GN=EEF1A2 PE=1 SV=1	3068.45	29.895	28.9847	29.7398	29.2839	29.0316	29.3978	Q05639	1*[K13(Methyl)]	1*[K13(Methyl)]	3*[K13(Methyl)]			1*[K13(Methyl)]							-0.302073		-0.302073	0.400559	0.991596
E4	SRGPPRGLRGGRGGSGGTR	1xMethyl [R];3xDimethyl [R6(100);R9(100);R12(100)]	RNA-binding motif protein, X chromosome OS=Homo sapiens OX=9606 GN=RBMX PE=1 SV=3	1936.11	29.8834	28.1678	29.112	25.7082	28.3807	27.4489	P38159;P38159-2		1*[R2(Methyl),R6(Dimethyl),R9(Dimethyl),R12(Dimethyl)]	1*[R2(Methyl),R6(Dimethyl),R9(Dimethyl),R12(Dimethyl)]	1*[R2(Methyl),R6(Dimethyl),R9(Dimethyl),R12(Dimethyl)]	2*[R2(Methyl),R6(Dimethyl),R9(Dimethyl),R12(Dimethyl)]	1*[R2(Methyl),R6(Dimethyl),R9(Dimethyl),R12(Dimethyl)]							-1.87515		-1.87515	0.125901	0.991596
E2	RGNMPQRGGGGGGSGGIGYPYPR	1xOxidation [M4];1xMethyl [R];1xDimethyl [R7(100)]	Heterogeneous nuclear ribonucleoprotein U OS=Homo sapiens OX=9606 GN=HNRNPU PE=1 SV=6	2306.12	29.4222	29.4732	29.8558	29.238	29.0683	29.1216	Q00839	1*[R1(Methyl),R7(Dimethyl)],1*[R1(Dimethyl),R7(Methyl)]	2*[R1(Methyl),R7(Dimethyl)]	4*[R1(Methyl),R7(Dimethyl)]	2*[R1(Methyl),R7(Dimethyl)]	3*[R1(Methyl),R7(Dimethyl)]	3*[R1(Methyl),R7(Dimethyl)]	-0.277551	0.309005	-0.0110811	-0.13774	-0.0010045	0.118372	-0.441141	-0.0135819	-0.427559	0.128344	0.991596
E4	STVDAPTAAGRGRGRGRPH	1xMethyl [R11(99.9)];1xDimethyl [R13(95.3)]	T-complex protein 1 subunit eta OS=Homo sapiens OX=9606 GN=CCT7 PE=1 SV=2	1961.05	29.3584	27.3245	29.8491	27.0696	27.7244	29.5778	Q99832		1*[R11(Methyl),R13(Dimethyl)]		1*[R11(Methyl),R13(Dimethyl)]			0.326865	-0.334317	0.0907832	-0.0415362	-0.0931086	0.0513138	-0.720097	-0.055554	-0.664543	0.575025	0.991596
E2	SYRGGGGGGGGWR	1xDimethyl [R3(100)]	Transformer-2 protein homolog beta OS=Homo sapiens OX=9606 GN=TRA2B PE=1 SV=1	1251.6	28.6041	27.1343	29.7821	25.3723	29.304	29.8245	P62995;P62995-3	1*[R3(Dimethyl)]		3*[R3(Dimethyl)]		3*[R3(Dimethyl)]	7*[R3(Dimethyl)]							-0.33987		-0.33987	0.845069	0.991596
E3	RKFVMKPPQVVR	1xOxidation [M5];1xDimethyl [K6(99.5)];1xTrimethyl [K2(99.5)];1xMethyl [K/R]	Eukaryotic translation initiation factor 2 subunit 2 OS=Homo sapiens OX=9606 GN=EIF2S2 PE=1 SV=2	1570.96	26.5421	26.7884	26.7547	25.0747	25.797	29.8055	P20042	1*[K2(Trimethyl),K6(Dimethyl)]						-0.403055	0.0696046	0.314829	-0.250169	-0.0324455	0.301236	0.197317	0.012414	0.184903	0.912325	0.991596
E2	RGGFNTFR	1xDimethyl [R1(100)]	Probable ATP-dependent RNA helicase DDX5 OS=Homo sapiens OX=9606 GN=DDX5 PE=1 SV=1	982.522	28.2595	29.3156	27.4089	29.7675	28.631	28.0017	P17844		1*[R1(Dimethyl)]					0.0096307	0.446912	0.234004	0.0915792	-0.423479	-0.358647	0.472054	-0.460364	0.932418	0.291984	0.991596
E3	RGNMPQRGGGGGGSGGIGYPYPR	1xOxidation [M4];2xMethyl [R7(99.8);R]	Heterogeneous nuclear ribonucleoprotein U OS=Homo sapiens OX=9606 GN=HNRNPU PE=1 SV=6	2292.11	27.0417	29.7538	29.6726	28.9016	28.7435	28.8616	Q00839	4*[R1(Methyl),R7(Methyl)]	1*[R1(Methyl),R7(Methyl)]	1*[R1(Methyl),R7(Methyl)]	1*[R1(Methyl),R7(Methyl)]	4*[R1(Methyl),R7(Methyl)]	2*[R1(Methyl),R7(Methyl)]	-0.277551	0.309005	-0.0110811	-0.13774	-0.0010045	0.118372	0.0128519	-0.0135819	0.0264338	0.979288	0.991596
E3	TGKPMINLYTDKDTGKPK	1xOxidation [M5]	TATA-binding protein-associated factor 2N OS=Homo sapiens OX=9606 GN=TAF15 PE=1 SV=1	2065.1	28.9253	25.1083	29.6324	25.2076	29.0192	28.4075	Q92804	3*[K3(Trimethyl)]		2*[K3(Trimethyl)]	1*[K3(Trimethyl)]	1*[K3(Trimethyl)]	2*[K3(Trimethyl)]	0.28554	0.172863	-0.51204	0.463711	0.509305	-0.91938	-0.343911	0.0357575	-0.379669	0.851157	0.991596
E4	GRPVGFPMRGR	1xOxidation [M8];1xDimethyl [R9(100)]	Isoform 2 of Heterogeneous nuclear ribonucleoprotein K OS=Homo sapiens OX=9606 GN=HNRNPK	1273.69	29.6101	28.1221	26.0293	26.2151	26.5041	27.2792	P61978		1*[R9(Dimethyl)]		1*[R9(Dimethyl)]	2*[R9(Dimethyl)]	2*[R9(Dimethyl)]							-1.25435		-1.25435	0.351193	0.991596
E2	LMAMQRPGPYDRPGAGRGYNSIGRGAGFER	1xOxidation [M];2xDimethyl [R6(96.2);R24(96.2)];4xMethyl [R6(96.8);R24(98.9);R]	Heterogeneous nuclear ribonucleoprotein H OS=Homo sapiens OX=9606 GN=HNRNPH1 PE=1 SV=4	3309.65	19.9235	27.3296	20.1144	29.5556	28.0828	25.4865	P31943;P55795				1*[R6(Dimethyl),R24(Dimethyl)]									5.25251		5.25251	0.15132	0.991596
E3	MPGGPKPGGGPGLSTPGGHPKPPHR	1xOxidation [M1]	Splicing factor, proline- and glutamine-rich OS=Homo sapiens OX=9606 GN=SFPQ PE=1 SV=2	2428.27	29.5135	26.7165	28.9916	24.7014	25.8114	27.4414	P23246	1*[K6(Trimethyl)]	3*[K6(Trimethyl)]	7*[K6(Trimethyl)]	1*[K6(Trimethyl)]			-0.346175	0.338432	0.433839	-0.274516	-0.19393	0.0423502	-2.42249	-0.284064	-2.13843	0.143176	0.991596
E3	GGFAGRARGRGGDQQSGYGK	3xDimethyl [R6(100);R8(100);R10(100)]	Isoform 3 of Heterogeneous nuclear ribonucleoprotein D0 OS=Homo sapiens OX=9606 GN=HNRNPD	2066.06	27.2079	29.5009	29.5122	29.1645	28.6996	22.0005	Q14103-3;Q14103-4		4*[R6(Dimethyl),R8(Dimethyl),R10(Dimethyl)]	1*[R6(Dimethyl),R8(Dimethyl),R10(Dimethyl)]	5*[R6(Dimethyl),R8(Dimethyl),R10(Dimethyl)]	1*[R6(Dimethyl),R8(Dimethyl),R10(Dimethyl)]	1*[R6(Dimethyl),R8(Dimethyl),R10(Dimethyl)]							-2.11883		-2.11883	0.461983	0.991596
E1	QEMASASSSQRGR	1xDimethyl [R11(99.2)]	Heterogeneous nuclear ribonucleoprotein A1-like 2 OS=Homo sapiens OX=9606 GN=HNRNPA1L2 PE=2 SV=2;Heterogeneous nuclear ribonucleoprotein A1 OS=Homo sapiens OX=9606 GN=HNRNPA1 PE=1 SV=5	1422.68	29.5088	23.1302	21.7526	23.0148	22.0043	20.1844	A0A2R8Y4L2;P09651;Q32P51	2*[R11(Dimethyl)]												-3.06269		-3.06269	0.328749	0.991596
E4	GATVTRGVPPPPTVRGAPAPRAR	1xMethyl [R6(100)];2xDimethyl [R15(97);R21(97)]	KH domain-containing, RNA-binding, signal transduction-associated protein 1 OS=Homo sapiens OX=9606 GN=KHDRBS1 PE=1 SV=1	2351.38	29.4906	27.8117	25.6537	24.1745	28.6387	28.8123	Q07666		1*[R6(Methyl),R15(Dimethyl),R21(Dimethyl)],1*[R6(Dimethyl),R15(Dimethyl),R21(Methyl)]	1*[R6(Methyl),R15(Dimethyl),R21(Dimethyl)]	1*[R6(Methyl),R15(Dimethyl),R21(Dimethyl)]	5*[R6(Methyl),R15(Dimethyl),R21(Dimethyl)]	6*[R6(Methyl),R15(Dimethyl),R21(Dimethyl)]	-0.155662	-0.149294	-0.131691	0.449183	0.340197	-0.352733	-0.443504	0.291098	-0.734603	0.719364	0.991596
E1	MDSTEPPYSQKR	1xOxidation [M1];1xMethyl [K11(99.7)]	Elongation factor 1-alpha 1 OS=Homo sapiens OX=9606 GN=EEF1A1 PE=1 SV=1;Putative elongation factor 1-alpha-like 3 OS=Homo sapiens OX=9606 GN=EEF1A1P5 PE=5 SV=1	1468.67	29.4366	26.8529	29.0481	27.8846	28.1913	28.7014	P68104;Q5VTE0	2*[K11(Methyl)]		1*[K11(Methyl)]										-0.186814		-0.186814	0.841681	0.991596
E4	KSAPSTGGVKKPHR	4xMethyl [K1(100);K/R];1xTrimethyl [K10(99.2)]	Histone H3.3 OS=Homo sapiens OX=9606 GN=H3-3B PE=1 SV=2	1505.89	29.4335	24.9486	28.4299	28.6416	25.5371	26.834	P84243	45*[K1(Methyl)]	1*[K1(Methyl)]	2*[K1(Methyl),K10(Trimethyl)],3*[K1(Methyl)]	7*[K1(Methyl)]	3*[K1(Methyl)],1*[K1(Trimethyl),K10(Methyl)],1*[K10(Methyl)]	2*[K1(Methyl)]	0.0960387	-0.255182	0.290786	0.0713498	-0.354632	0.15164	-0.599786	-0.0877616	-0.512024	0.772817	0.991596
E1	FGPGVAFRAPSIHGGSGGR	1xMethyl [R8(100)]	Keratin, type I cytoskeletal 19 OS=Homo sapiens OX=9606 GN=KRT19 PE=1 SV=4	1840.96	29.4275	28.6969	28.4101	28.8727	28.3857	28.4687	P08727			1*[R8(Methyl)]	1*[R8(Methyl)]	2*[R8(Methyl)]		0.108933	0.311452	-0.0556824	-0.103466	-0.216465	-0.0447715	-0.269156	-0.243135	-0.0260207	0.945886	0.991596
E4	GPGGPRGGLGGGMR	1xOxidation [M13];1xDimethyl [R6(100)]	Ras GTPase-activating protein-binding protein 1 OS=Homo sapiens OX=9606 GN=G3BP1 PE=1 SV=1	1269.65	28.5838	29.1073	28.6507	27.5814	28.715	29.4143	Q13283	1*[R6(Dimethyl)]	1*[R6(Dimethyl)]			1*[R6(Dimethyl)]		-0.0808072	0.331019	-0.0461263	-0.0418256	-0.0601133	-0.102147	-0.2104	-0.136057	-0.0743433	0.90623	0.991596
E1	SGSGNFGGGRGGGFGGNDNFGR	1xDimethyl [R10(100)]	Heterogeneous nuclear ribonucleoprotein A1 OS=Homo sapiens OX=9606 GN=HNRNPA1 PE=1 SV=5	2058.91	29.4128	29.2054	29.3613	29.2652	28.8551	28.9353	A0A2R8Y4L2;P09651;P09651-2		2*[R10(Dimethyl)]		2*[R10(Dimethyl)]	1*[R10(Dimethyl)]	2*[R10(Dimethyl)]							-0.307975		-0.307975	0.117572	0.991596
E1	ALSDHHIYLEGTLLKPNMVTPGHACTQK	1xC [C25];1xOxidation [M18]	Isoform 2 of Fructose-bisphosphate aldolase A OS=Homo sapiens OX=9606 GN=ALDOA	3189.62	26.9381	28.5086	29.4112	26.0772	28.6837	19.7437	P04075	2*[K15(Trimethyl)]	1*[K15(Trimethyl)]	4*[K15(Trimethyl)]		1*[K15(Trimethyl)]		0.274314	-0.380867	-0.571255	0.101185	0.128013	0.44861	-3.4511	0.451872	-3.90297	0.276309	0.991596
E2	QSGYGGQTKPIFRK	1xMethyl [K9(99.5)]	60S ribosomal protein L36a-like OS=Homo sapiens OX=9606 GN=RPL36AL PE=1 SV=3	1580.85	20.3734	26.6255	20.3929	29.3822	26.42	19.0124	P83881;Q969Q0	3*[K9(Methyl)]	1*[K9(Methyl)]		2*[K9(Methyl)]		2*[K9(Methyl)]							2.47427		2.47427	0.547134	0.991596
E3	GTPVRGAITRGATVTR	2xDimethyl [R5(100);R10(100)]	KH domain-containing, RNA-binding, signal transduction-associated protein 1 OS=Homo sapiens OX=9606 GN=KHDRBS1 PE=1 SV=1	1668.99	27.1823	29.3676	28.4838	29.0603	28.4641	28.7276	Q07666		1*[R5(Dimethyl),R10(Dimethyl)]	1*[R5(Dimethyl),R10(Dimethyl)]	2*[R5(Dimethyl),R10(Dimethyl)]		2*[R5(Dimethyl),R10(Dimethyl)]	-0.155662	-0.149294	-0.131691	0.449183	0.340197	-0.352733	0.406098	0.291098	0.115	0.880825	0.991596
E1	KCDPHIGLLHRGTEK	1xC [C2];1xDimethyl [R11(100)]	NADH dehydrogenase [ubiquinone] iron-sulfur protein 2, mitochondrial OS=Homo sapiens OX=9606 GN=NDUFS2 PE=1 SV=2	1788.95	29.1925	28.2459	29.3337	29.0704	28.5128	28.0537	O75306	2*[R11(Dimethyl)]	1*[R11(Dimethyl)]	1*[R11(Dimethyl)]			1*[R11(Dimethyl)]	0.277181	-0.149112	-0.226147	-0.0986734	0.01266	0.184091	-0.378374	0.0653852	-0.443759	0.400876	0.991596
E4	RKPPPPPPAPPSTSAPGRGGRGGGGGR	2xMethyl [R/K];1xDimethyl [R/K]	Nucleosome-remodeling factor subunit BPTF OS=Homo sapiens OX=9606 GN=BPTF PE=1 SV=3	2574.41	20.9613	28.8099	27.9994	27.8321	29.3225	26.3388	Q12830			1*[R21(Dimethyl),R27(Dimethyl)]				0.484726	0.820673	-0.144494	0.915317	-1.16295	-0.913276	1.90766	-0.773937	2.6816	0.402495	0.991596
E3	RPQYRPQYR	1xDimethyl [R1(100)]	Y-box-binding protein 3 OS=Homo sapiens OX=9606 GN=YBX3 PE=1 SV=4	1291.7	28.1314	29.2957	28.9884	28.425	28.0438	28.2874	P16989;P16989-3	1*[R1(Dimethyl)]	3*[R1(Dimethyl)]	3*[R1(Dimethyl)]	3*[R1(Dimethyl)]	2*[R1(Dimethyl)]	2*[R1(Dimethyl)]							-0.553115		-0.553115	0.248996	0.991596
E1	NSVPVPRHWCFK	1xC [C10];1xDimethyl [R7(100)]	Splicing factor 3B subunit 2 OS=Homo sapiens OX=9606 GN=SF3B2 PE=1 SV=2	1554.8	26.7175	29.279	28.5861	29.1305	28.8147	28.8439	Q13435	1*[R7(Dimethyl)]	2*[R7(Dimethyl)]	2*[R7(Dimethyl)]	2*[R7(Dimethyl)]	2*[R7(Dimethyl)]	1*[R7(Dimethyl)]	-0.609855	0.274637	-0.15825	-0.0998169	0.405156	0.188129	0.735499	0.328978	0.406521	0.660008	0.991596
E1	GPMTGSSGGDRGGFK	1xDimethyl [R11(100)]	TATA-binding protein-associated factor 2N OS=Homo sapiens OX=9606 GN=TAF15 PE=1 SV=1	1438.67	29.2689	28.0947	28.6948	28.2255	28.2351	28.1224	Q92804		1*[R11(Dimethyl)]		1*[R11(Dimethyl)]		1*[R11(Dimethyl)]	0.28554	0.172863	-0.51204	0.463711	0.509305	-0.91938	-0.491788	0.0357575	-0.527545	0.442336	0.991596
E4	AGSIRGRGRGAAGNR	3xDimethyl [R5(100);R7(100);R9(100)]	RNA-binding protein 47 OS=Homo sapiens OX=9606 GN=RBM47 PE=1 SV=2	1539.89	27.7718	23.698	29.1332	24.7986	25.4044	22.1872	A0AV96			1*[R5(Dimethyl),R7(Dimethyl),R9(Dimethyl)]		1*[R5(Dimethyl),R7(Dimethyl),R9(Dimethyl)]		0.291576	-0.140412	-0.41994	0.0362668	0.460416	-0.227907	-2.73757	0.179184	-2.91675	0.216385	0.991596
E3	RGGGGGRGGLHDFRSPPPGMGLNQNR	1xOxidation [M20];1xMethyl [R];2xDimethyl [R1(100);R7(100)]	Splicing factor, proline- and glutamine-rich OS=Homo sapiens OX=9606 GN=SFPQ PE=1 SV=2	2733.39	28.1009	29.1198	28.8962	28.8925	27.5614	27.4717	P23246	1*[R1(Dimethyl),R7(Dimethyl),R14(Methyl)]	3*[R1(Dimethyl),R7(Dimethyl),R14(Methyl)]	1*[R1(Methyl),R7(Dimethyl),R14(Dimethyl)],2*[R1(Dimethyl),R7(Dimethyl),R14(Methyl)]	3*[R1(Dimethyl),R7(Dimethyl),R14(Methyl)]	3*[R1(Dimethyl),R7(Dimethyl),R14(Methyl)]	3*[R1(Dimethyl),R7(Dimethyl),R14(Methyl)]	-0.346175	0.338432	0.433839	-0.274516	-0.19393	0.0423502	-0.730393	-0.284064	-0.446329	0.49979	0.991596
E4	GGGSGNFMGRGGNFGGGGGNFGRGGNFGGRGGYGGGGGGSR	1xOxidation [M8];3xDimethyl [R10(100);R23(100);R30(100)]	Heterogeneous nuclear ribonucleoprotein A3 OS=Homo sapiens OX=9606 GN=HNRNPA3 PE=1 SV=2	3681.66	29.1158	26.5088	26.5314	25.6192	24.7666	25.1558	P51991		1*[R10(Dimethyl),R23(Dimethyl),R30(Dimethyl)]	2*[R10(Dimethyl),R23(Dimethyl),R30(Dimethyl)]	2*[R10(Dimethyl),R23(Dimethyl),R30(Dimethyl)]	5*[R10(Dimethyl),R23(Dimethyl),R30(Dimethyl)]	3*[R10(Dimethyl),R23(Dimethyl),R30(Dimethyl)]	0.175395	0.118936	-0.326619	0.0830282	-0.0508797	0.000139599	-2.2048	0.0215254	-2.22633	0.111029	0.991596
E1	SYSRGGGDQGYGSGR	1xDimethyl [R4(100)]	RNA-binding protein 3 OS=Homo sapiens OX=9606 GN=RBM3 PE=1 SV=1	1531.69	28.2287	29.0422	28.8345	29.1012	28.5093	28.7669	P98179	2*[R4(Dimethyl)]	3*[R4(Dimethyl)]	2*[R4(Dimethyl)]	3*[R4(Dimethyl)]	2*[R4(Dimethyl)]	2*[R4(Dimethyl)]	0.294389	0.301101	-0.0928932	0.0853693	-0.290846	-0.297119	0.090641	-0.335064	0.425705	0.268438	0.991596
E3	GVPPPPTVRGAPAPRAR	1xMethyl [R9(100)];1xDimethyl [R15(98.5)]	KH domain-containing, RNA-binding, signal transduction-associated protein 1 OS=Homo sapiens OX=9606 GN=KHDRBS1 PE=1 SV=1	1738.02	26.8092	29.0977	28.2683	28.6677	28.091	28.2188	Q07666		3*[R9(Methyl),R15(Dimethyl)]		3*[R9(Methyl),R15(Dimethyl)]	1*[R9(Methyl),R15(Dimethyl)]	1*[R9(Methyl),R15(Dimethyl)]	-0.155662	-0.149294	-0.131691	0.449183	0.340197	-0.352733	0.267432	0.291098	-0.023666	0.976451	0.991596
E2	SAGGRPGSGPQLGTGRGTLR	1xMethyl [R16(100)]	PDZ domain-containing protein GIPC1 OS=Homo sapiens OX=9606 GN=GIPC1 PE=1 SV=2	1896.02	26.685	27.8648	29.0946	27.7297	27.6646	27.7535	O14908		3*[R16(Methyl)]		2*[R16(Methyl)]	2*[R16(Methyl)]	1*[R16(Methyl)]	0.120619	-0.00032642	-0.173684	0.208432	0.195134	-0.350175	-0.165506	0.0355938	-0.2011	0.804064	0.991596
E3	RPRPPFARGPPFFAPK	3xDimethyl [R1(100);R3(100);R8(100)]	Regulation of nuclear pre-mRNA domain-containing protein 2 OS=Homo sapiens OX=9606 GN=RPRD2 PE=1 SV=1	1922.13	29.0636	27.9184	28.5101	27.7372	27.728	27.8448	Q5VT52;Q5VT52-2;Q5VT52-3		7*[R1(Dimethyl),R3(Dimethyl),R8(Dimethyl)]	8*[R1(Dimethyl),R3(Dimethyl),R8(Dimethyl)]	4*[R1(Dimethyl),R3(Dimethyl),R8(Dimethyl)]	5*[R1(Dimethyl),R3(Dimethyl),R8(Dimethyl)]	6*[R1(Dimethyl),R3(Dimethyl),R8(Dimethyl)]							-0.727398		-0.727398	0.157193	0.991596
E2	DSYSSSSRGAPRGAGPGGSR	2xDimethyl [R8(100);R12(100)]	RNA binding motif protein, X-linked-like-1 OS=Homo sapiens OX=9606 GN=RBMXL1 PE=1 SV=1	1964.95	27.6727	28.9248	28.561	29.034	28.3072	28.4301	Q96E39	1*[R8(Dimethyl),R12(Dimethyl)]	2*[R8(Dimethyl),R12(Dimethyl)]		1*[R8(Dimethyl),R12(Dimethyl)]	1*[R8(Dimethyl),R12(Dimethyl)]	2*[R8(Dimethyl),R12(Dimethyl)]							0.204257		0.204257	0.66768	0.991596
E4	RRPRPPNAPSQDGK	1xMethyl [R4(100)]	Y-box-binding protein 3 OS=Homo sapiens OX=9606 GN=YBX3 PE=1 SV=4	1589.86	23.1746	29.009	28.638	26.8306	28.9495	26.5839	P16989;P16989-2	1*[R4(Methyl)]	1*[R4(Methyl)]		1*[R4(Methyl)]	3*[R4(Methyl)]								0.514123		0.514123	0.818615	0.991596
E4	MEVKPPPGRPQPDSGRR	1xAcetyl [N-Term];1xMethyl [K4(100)]	Heterogeneous nuclear ribonucleoprotein A3 OS=Homo sapiens OX=9606 GN=HNRNPA3 PE=1 SV=2	1960.02	26.9968	23.8132	28.9939	22.5608	24.3496	26.4886	P51991				1*[K4(Methyl)]	2*[K4(Methyl)]		0.175395	0.118936	-0.326619	0.0830282	-0.0508797	0.000139599	-2.13497	0.0215254	-2.15649	0.322248	0.991596
E4	SAPATGGVKKPHR	2xMethyl [K/R]	Histone H3.1 OS=Homo sapiens OX=9606 GN=H3C12 PE=1 SV=2	1333.77	25.843	25.36	23.9268	28.992	24.9232	23.0609	P68431;Q16695;Q5TEC6;Q71DI3	1*[K9(Methyl),K10(Methyl)]			2*[K9(Methyl),K10(Methyl)]									0.61542		0.61542	0.76518	0.991596
E2	SHKPEPPVAGPGRGGR	1xDimethyl [R13(100)]	WD repeat-containing protein 70 OS=Homo sapiens OX=9606 GN=WDR70 PE=1 SV=1	1626.88	28.5364	28.2118	28.2375	28.9378	28.4166	28.3251	Q9NW82		3*[R13(Dimethyl)]	1*[R13(Dimethyl)]	4*[R13(Dimethyl)]	1*[R13(Dimethyl)]	1*[R13(Dimethyl)]	-0.284222	0.1073	0.0115214	0.332463	0.109992	-0.277054	0.231273	0.110267	0.121006	0.703966	0.991596
E4	TMPPTKPQPPARPPPPVLPANR	1xOxidation [M2]	Isoform 2 of Programmed cell death 6-interacting protein OS=Homo sapiens OX=9606 GN=PDCD6IP	2417.35	22.6348	28.935	17.7856	28.3627	27.5128	19.2966	Q8WUM4;Q8WUM4-2				1*[K6(Trimethyl)]	1*[K6(Trimethyl)]								1.93888		1.93888	0.677962	0.991596
E1	ATVEDEKLQGKINDEDK		Heat shock cognate 71 kDa protein OS=Homo sapiens OX=9606 GN=HSPA8 PE=1 SV=1	1974	28.1772	28.7109	28.6133	28.6691	28.3318	28.8876	P11142			2*[K11(Trimethyl)]	2*[K11(Trimethyl)]	2*[K11(Trimethyl)]	2*[K11(Trimethyl)]	-0.345858	0.371782	-0.532652	0.296066	0.36848	-0.157818	0.129023	0.337819	-0.208795	0.615743	0.991596
E2	GGMVQKPGFGVGRGLAPR	1xOxidation [M3];1xDimethyl [R13(100)]	Ras GTPase-activating protein-binding protein 1 OS=Homo sapiens OX=9606 GN=G3BP1 PE=1 SV=1	1828	25.9662	28.8836	28.466	28.2914	27.7723	28.095	Q13283		1*[R13(Dimethyl)]	4*[R13(Dimethyl)]	2*[R13(Dimethyl)]	1*[R13(Dimethyl)]	2*[R13(Dimethyl)]	-0.0808072	0.331019	-0.0461263	-0.0418256	-0.0601133	-0.102147	0.280937	-0.136057	0.416994	0.695107	0.991596
E1	SAVEDEGLKGKISEADKK		Heat shock 70 kDa protein 1B OS=Homo sapiens OX=9606 GN=HSPA1B PE=1 SV=1	1946.04	27.2183	28.4262	28.8365	28.7405	28.6965	26.655	P0DMV8;P0DMV9			1*[K11(Trimethyl)]		1*[K11(Trimethyl)]		0.048417	0.324335	0.0364461	-0.202092	0.0456598	-0.252766	-0.12969	-0.272799	0.143109	0.875277	0.991596
E1	GPGGPRGGLGGGMR	1xDimethyl [R6(100)]	Ras GTPase-activating protein-binding protein 1 OS=Homo sapiens OX=9606 GN=G3BP1 PE=1 SV=1	1253.65	28.8177	27.0992	26.2195	26.6436	26.5517	26.808	Q13283		1*[R6(Dimethyl)]		1*[R6(Dimethyl)]	1*[R6(Dimethyl)]		-0.0808072	0.331019	-0.0461263	-0.0418256	-0.0601133	-0.102147	-0.711057	-0.136057	-0.575	0.531819	0.991596
E3	SVQAGNPGGPGPGGRGRGRGQGNWNMGPPGGLQEFNFIVPTGK	1xOxidation [M26];3xDimethyl [R15(100);R17(100);R19(100)]	Isoform 2 of Far upstream element-binding protein 1 OS=Homo sapiens OX=9606 GN=FUBP1	4360.19	27.1911	28.815	27.2293	27.4445	26.8902	27.178	Q96AE4		4*[R15(Dimethyl),R17(Dimethyl),R19(Dimethyl)]	4*[R15(Dimethyl),R17(Dimethyl),R19(Dimethyl)]	5*[R15(Dimethyl),R17(Dimethyl),R19(Dimethyl)]	3*[R15(Dimethyl),R17(Dimethyl),R19(Dimethyl)]	3*[R15(Dimethyl),R17(Dimethyl),R19(Dimethyl)]	0.0378362	0.170976	-0.2667	-0.101984	0.370196	-0.210323	-0.574264	0.0385923	-0.612856	0.38036	0.991596
E4	GMPPPLRGGPGGPGGPGGPMGR	2xOxidation [M2;M20];1xDimethyl [R7(100)]	Isoform 5 of RNA-binding protein EWS OS=Homo sapiens OX=9606 GN=EWSR1	2015.99	28.0217	28.2424	27.92	25.3503	28.8106	28.7251	Q01844;Q01844-2;Q01844-3;Q01844-5;Q01844-6	6*[R7(Dimethyl)]	5*[R7(Dimethyl)]	3*[R7(Dimethyl)]		4*[R7(Dimethyl)]	4*[R7(Dimethyl)]							-0.432711		-0.432711	0.741055	0.991596
E1	AYGQQYWGQPGNRGGYR	1xDimethyl [R13(100)]	Heterogeneous nuclear ribonucleoprotein U-like protein 2 OS=Homo sapiens OX=9606 GN=HNRNPUL2 PE=1 SV=1	1985.94	28.7947	28.1715	27.9525	27.9932	27.8723	28.0443	Q1KMD3		1*[R13(Dimethyl)]	2*[R13(Dimethyl)]		1*[R13(Dimethyl)]	1*[R13(Dimethyl)]	-0.434716	0.349141	0.265925	-0.239856	-0.0556817	0.115188	-0.336325	-0.120233	-0.216092	0.587696	0.991596
E2	GGNFSGRGGFGGSR	1xMethyl [R7(100)]	Heterogeneous nuclear ribonucleoprotein A1 OS=Homo sapiens OX=9606 GN=HNRNPA1 PE=1 SV=5	1326.63	26.2237	28.7332	24.2009	27.1274	26.8199	26.7582	A0A2R8Y4L2;P09651;P09651-2		2*[R7(Methyl)]			1*[R7(Methyl)]	1*[R7(Methyl)]							0.515903		0.515903	0.73234	0.991596
[truncated: 291 more rows]
